# Supplementary material for: Transcriptomic Profiling of Collagenous Colitis Identifies Hallmarks of Nondestructive Inflammatory Bowel Disease
Source: Cell Mol Gastroenterol Hepatol. 2021 Apr 27;12(2):665–87. doi: 10.1016/j.jcmgh.2021.04.011 (PMC8267496; doi:10.1016/j.jcmgh.2021.04.011)
Supplement: Supplementary file 1 [file mmc1.xlsx]

## Sheet: Sheet1
Supplementary table 1: Enriched gene pathways in active/untreated collagenous colitis.
Official gene pathway name and database	Name displayed in figure 1 (GO biological pathway origin was omitted)	NES	FDR	No. of genes
ANTIMICROBIAL HUMORAL RESPONSE%GOBP%GO:0019730	Antimicrobial humoral response, GOBP	2.2456	0	49
HUMORAL IMMUNE RESPONSE%GOBP%GO:0006959	Humoral immune response, GOBP	2.13798	0	107
DEFENSE RESPONSE TO GRAM-POSITIVE BACTERIUM%GOBP%GO:0050830	Defense response to Gram+ bacterium, GOBP	2.13621	0	32
ALLOGRAFT REJECTION%WIKIPATHWAYS_20191210%WP2328%HOMO SAPIENS	Allograft rejection, WP	2.11308	0	58
HALLMARK_INTERFERON_GAMMA_RESPONSE%MSIGDB_C2%HALLMARK_INTERFERON_GAMMA_RESPONSE	IFNgamma response, HM	2.10162	0	170
RESPONSE TO INTERFERON-GAMMA%GOBP%GO:0034341	IFNgamma response, GOBP	2.03711	0.00216256	102
HALLMARK_ALLOGRAFT_REJECTION%MSIGDB_C2%HALLMARK_ALLOGRAFT_REJECTION	Allograft rejection, HM	2.02593	0.00309009	154
NEGATIVE REGULATION OF RESPONSE TO DNA DAMAGE STIMULUS%GOBP%GO:2001021	Negative regulation of response to DNA damage stimulus, GOBP	2.01562	0.0042118	52
DEFENSE RESPONSE TO OTHER ORGANISM%GOBP%GO:0098542	Defense response to other organism, GOBP	2.00371	0.0053078	175
HALLMARK_INTERFERON_ALPHA_RESPONSE%MSIGDB_C2%HALLMARK_INTERFERON_ALPHA_RESPONSE	IFNalpha response, HM	1.99951	0.005424	86
ANTIGEN PRESENTATION: FOLDING, ASSEMBLY AND PEPTIDE LOADING OF CLASS I MHC%REACTOME DATABASE ID RELEASE 71%983170	Ag presentation: folding, assembly and loading to MHC-I, RT	1.99631	0.00601194	23
REGULATION OF INTRINSIC APOPTOTIC SIGNALING PATHWAY IN RESPONSE TO DNA DAMAGE%GOBP%GO:1902229	Regulation of intrinsic apoptotic signaling pathway in response to DNA damage, GOBP	1.99527	0.00560026	24
RESPONSE TO TYPE I INTERFERON%GOBP%GO:0034340	IFN type I response, GOBP	1.97378	0.00825433	50
HALLMARK_E2F_TARGETS%MSIGDB_C2%HALLMARK_E2F_TARGETS	E2F targets, HM	1.96916	0.00913738	171
DNA-DEPENDENT DNA REPLICATION%GOBP%GO:0006261	DNA-dependent DNA replication, GOBP	1.96403	0.0090373	86
CELLULAR RESPONSE TO INTERFERON-GAMMA%GOBP%GO:0071346	Cellular response to IFNgamma, GOBP	1.96046	0.00935281	91
INTERFERON ALPHA BETA SIGNALING%REACTOME%R-HSA-909733.2	IFN-alpha/beta signaling, RT	1.95956	0.0090575	48
CELLULAR RESPONSE TO TYPE I INTERFERON%GOBP%GO:0071357	Cellular response to type I IFN, GOBP	1.94537	0.0121095	46
ANTIMICROBIAL HUMORAL IMMUNE RESPONSE MEDIATED BY ANTIMICROBIAL PEPTIDE%GOBP%GO:0061844	Antimicrobial humoral immune response by AMPs, GOBP	1.94444	0.0115283	28
DEFENSE RESPONSE TO BACTERIUM%GOBP%GO:0042742	Defense response to bacterium, GOBP	1.9436	0.0112228	92
TYPE I INTERFERON SIGNALING PATHWAY%GOBP%GO:0060337	Type I IFN signaling, GOBP	1.93133	0.0149754	46
SUPEROXIDE METABOLIC PROCESS%GOBP%GO:0006801	Superoxide metabolic process, GOBP	1.9312	0.0142947	24
TYPE II INTERFERON SIGNALING (IFNG)%WIKIPATHWAYS_20191210%WP619%HOMO SAPIENS	Type II IFN signaling, WP	1.92146	0.0171585	32
RESPONSE TO LIPOPOLYSACCHARIDE%GOBP%GO:0032496	Response to lipopolysaccharide, GOBP	1.91707	0.0175283	111
SPINAL CORD INJURY%WIKIPATHWAYS_20191210%WP2431%HOMO SAPIENS	Spinal cord injury, WP	1.91697	0.0168272	75
POSITIVE REGULATION OF NEURON DEATH%GOBP%GO:1901216	Positive regulation of neuron death, GOBP	1.90976	0.0192656	40
PROTEASOME DEGRADATION%WIKIPATHWAYS_20191210%WP183%HOMO SAPIENS	Proteasome degradation, WP	1.89459	0.0265409	54
NEGATIVE REGULATION OF INTRINSIC APOPTOTIC SIGNALING PATHWAY IN RESPONSE TO DNA DAMAGE%GOBP%GO:1902230	Negative regulation of intrinsic apoptotic signaling in response to DNA damage, GOBP	1.89356	0.026098	21
REGULATION OF INTRINSIC APOPTOTIC SIGNALING PATHWAY BY P53 CLASS MEDIATOR%GOBP%GO:1902253	Regulation of intrinsic apoptotic signaling pathway by p53, GOBP	1.89252	0.0258728	16
HISTONE LYSINE METHYLATION%GOBP%GO:0034968	Histone lysine methylation, GOBP	1.88137	0.0314931	34
INTERFERON SIGNALING%REACTOME%R-HSA-913531.2	IFN signaling, RT	1.87903	0.0325058	155
REGULATION OF INTRINSIC APOPTOTIC SIGNALING PATHWAY IN RESPONSE TO DNA DAMAGE BY P53 CLASS MEDIATOR%GOBP%GO:1902165	Regulation of intrinsic apoptotic signaling pathway in response to DNA damage by p53, GOBP	1.87678	0.0328141	12
ANTIMICROBIAL PEPTIDES%REACTOME%R-HSA-6803157.2	Antimicrobial peptides, RT	1.87161	0.034939	21
IL12-MEDIATED SIGNALING EVENTS%PATHWAY INTERACTION DATABASE NCI-NATURE CURATED DATA%IL12-MEDIATED SIGNALING EVENTS	IL-12-mediated signaling, NCI	1.87118	0.0342298	47
COSTIMULATION BY THE CD28 FAMILY%REACTOME DATABASE ID RELEASE 71%388841	Costimulatory by the CD28 family, RT	1.86849	0.0351085	55
REGULATION OF DNA-TEMPLATED TRANSCRIPTION, ELONGATION%GOBP%GO:0032784	Regulation of DNA-templated transcription-elongation, GOBP	1.85769	0.0422392	40
INTERFERON GAMMA SIGNALING%REACTOME%R-HSA-877300.1	IFN-gamma signaling, RT	1.85749	0.0412448	74
ANTIGEN PROCESSING AND PRESENTATION OF PEPTIDE ANTIGEN VIA MHC CLASS I%GOBP%GO:0002474	Antigen processing and peptide presentation via MHC-I, GOBP	1.85575	0.0415005	82
DNA-DEPENDENT DNA REPLICATION MAINTENANCE OF FIDELITY%GOBP%GO:0045005	DNA-dependent DNA replication maintenance of fidelity, GOBP	1.85564	0.0404917	27
RESPONSE TO MOLECULE OF BACTERIAL ORIGIN%GOBP%GO:0002237	Response to molecule of bacterial origin, GOBP	1.85354	0.0412982	120
CELLULAR RESPONSE TO LIPOPOLYSACCHARIDE%GOBP%GO:0071222	Cellular response to lipopolysaccharide, GOBP	1.85332	0.0404232	76
ANTIGEN PROCESSING AND PRESENTATION OF EXOGENOUS PEPTIDE ANTIGEN%GOBP%GO:0002478	Antigen processing and exogenous peptide presentation, GOBP	1.84987	0.0423967	141
FORMATION OF RNA POL II ELONGATION COMPLEX%REACTOME%R-HSA-112382.2	Formation of RNApol II elongation complex, RT	1.84828	0.0428768	46
PROTEIN-CONTAINING COMPLEX REMODELING%GOBP%GO:0034367	Protein-containing complex remodeling, GOBP	1.8436	0.0455749	11
INTERFERON TYPE I SIGNALING PATHWAYS%WIKIPATHWAYS_20191210%WP585%HOMO SAPIENS	IFN I signaling, WP	1.84147	0.0463457	53
DEFENSE RESPONSE TO GRAM-NEGATIVE BACTERIUM%GOBP%GO:0050829	Defense response to Gram- bacterium, GOBP	1.83939	0.0474365	25
DNA REPLICATION%GOBP%GO:0006260	DNA replication, GOBP	1.83878	0.0469594	132
PLASMA LIPOPROTEIN PARTICLE REMODELING%GOBP%GO:0034369	Plasma lipoprotein particle remodeling, GOBP	1.83726	0.0472256	10
ATP SYNTHESIS COUPLED ELECTRON TRANSPORT%GOBP%GO:0042773	ATP synthesis coupled electron transport, GOBP	-1.97271	0.0497026	69
THE CITRIC ACID (TCA) CYCLE AND RESPIRATORY ELECTRON TRANSPORT%REACTOME%R-HSA-1428517.1	The citric acid (TCA) and respiratory electron transport, RT	-2.00336	0.0435729	136
ELECTRON TRANSPORT CHAIN (OXPHOS SYSTEM IN MITOCHONDRIA)%WIKIPATHWAYS_20191210%WP111%HOMO SAPIENS	Electron transport chain (mitochondria), WP	-2.06424	0.0131485	71
OXIDATIVE PHOSPHORYLATION%GOBP%GO:0006119	Oxidative phosphorylation, GOBP	-2.11927	0.00527501	75
