# Supplementary material for: Transcriptomic Profiling of Collagenous Colitis Identifies Hallmarks of Nondestructive Inflammatory Bowel Disease
Source: Cell Mol Gastroenterol Hepatol. 2021 Apr 27;12(2):665–87. doi: 10.1016/j.jcmgh.2021.04.011 (PMC8267496; doi:10.1016/j.jcmgh.2021.04.011)
Supplement: Supplementary file 2 [file mmc2.xlsx]

## Sheet: Sheet1
Supplementary table 2: Collagenous colitis-specific dysregulated genes.
				auCC vs Hc		itCC vs Hc
Id	Gene	Gene name	Chromosome	log2FoldChange	FDR	log2FoldChange	FDR
ENSG00000067445	TRO	trophinin	X	-18.431	1.98597e-16	-	n.s.
ENSG00000198730	CTR9	CTR9 homolog, Paf1/RNA polymerase II complex component	11	7.495	9.06575e-10	4.158	0.0197285
ENSG00000100221	JOSD1	Josephin domain containing 1	22	-2.953	1.07192e-07	-2.054	0.00265218
ENSG00000066230	SLC9A3	solute carrier family 9 member A3	5	-3.599	1.05551e-06	-3.788	1.08334e-06
ENSG00000167434	CA4	carbonic anhydrase 4	17	-3.81	1.08062e-05	-	n.s.
ENSG00000139163	ETNK1	ethanolamine kinase 1	12	-3.034	1.08062e-05	-	n.s.
ENSG00000144136	SLC20A1	solute carrier family 20 member 1	2	-2.76	1.43394e-05	-	n.s.
ENSG00000117318	ID3	inhibitor of DNA binding 3, HLH protein	1	-3.343	2.379e-05	-	n.s.
ENSG00000162545	CAMK2N1	calcium/calmodulin dependent protein kinase II inhibitor 1	1	-2.855	2.379e-05	-1.925	0.0342649
ENSG00000074416	MGLL	monoglyceride lipase	3	-2.136	2.379e-05	-1.886	0.0017974
ENSG00000171431	KRT20	keratin 20	17	-2.642	4.50297e-05	-	n.s.
ENSG00000176153	GPX2	glutathione peroxidase 2	14	2.764	6.83338e-05	-	n.s.
ENSG00000162654	GBP4	guanylate binding protein 4	1	4.067	0.000124269	-	n.s.
ENSG00000140538	NTRK3	neurotrophic receptor tyrosine kinase 3	15	-17.922	0.000198525	-	n.s.
ENSG00000176532	PRR15	proline rich 15	7	-2.56	0.00022392	-	n.s.
ENSG00000036672	USP2	ubiquitin specific peptidase 2	11	-3.742	0.0002439	-	n.s.
ENSG00000198840	MT-ND3	mitochondrially encoded NADH:ubiquinone oxidoreductase core subunit 3	MT	-2.918	0.000352394	-	n.s.
ENSG00000112818	MEP1A	meprin A subunit alpha	6	-3.17	0.0003908	-	n.s.
ENSG00000161533	ACOX1	acyl-CoA oxidase 1	17	-2.493	0.000422885	-	n.s.
ENSG00000164597	COG5	component of oligomeric golgi complex 5	7	3.534	0.000553084	-	n.s.
ENSG00000253958	CLDN23	claudin 23	8	-2.829	0.000633401	-	n.s.
ENSG00000198668	CALM1	calmodulin 1	14	-2.017	0.000633401	-	n.s.
ENSG00000228253	MT-ATP8	mitochondrially encoded ATP synthase membrane subunit 8	MT	-2.848	0.000779496	-	n.s.
ENSG00000065618	COL17A1	collagen type XVII alpha 1 chain	10	-2.199	0.000797545	-	n.s.
ENSG00000134001	EIF2S1	eukaryotic translation initiation factor 2 subunit alpha	14	5.353	0.000797545	-	n.s.
ENSG00000179409	GEMIN4	gem nuclear organelle associated protein 4	17	2.807	0.0018267	-	n.s.
ENSG00000125618	PAX8	paired box 8	2	-4.684	0.00185201	-	n.s.
ENSG00000139880	CDH24	cadherin 24	14	2.211	0.00237377	-	n.s.
ENSG00000101109	STK4	serine/threonine kinase 4	20	2.302	0.00241523	-	n.s.
ENSG00000165828	PRAP1	proline rich acidic protein 1	10	-3.624	0.0025124	-	n.s.
ENSG00000142149	HUNK	hormonally up-regulated Neu-associated kinase	21	2.361	0.00261877	-	n.s.
ENSG00000099194	SCD	stearoyl-CoA desaturase	10	2.297	0.00262965	-	n.s.
ENSG00000051341	POLQ	DNA polymerase theta	3	5.46	0.00284602	5.896	0.00313453
ENSG00000168172	HOOK3	hook microtubule tethering protein 3	8	-2.514	0.00341702	-	n.s.
ENSG00000136169	SETDB2	SET domain bifurcated histone lysine methyltransferase 2	13	3.463	0.00341702	-	n.s.
ENSG00000124602	UNC5CL	unc-5 family C-terminal like	6	5.33	0.00343198	-	n.s.
ENSG00000171408	PDE7B	phosphodiesterase 7B	6	-5.39	0.00362371	-	n.s.
ENSG00000124615	MOCS1	molybdenum cofactor synthesis 1	6	-2.84	0.00368545	-	n.s.
ENSG00000176092	CRYBG2	crystallin beta-gamma domain containing 2	1	-2.776	0.00376493	-	n.s.
ENSG00000189409	MMP23B	matrix metallopeptidase 23B	1	-5.222	0.00409577	-	n.s.
ENSG00000144283	PKP4	plakophilin 4	2	2.899	0.00453784	2.505	0.0490232
ENSG00000203499	IQANK1	IQ motif and ankyrin repeat containing 1	8	2.985	0.00472786	-	n.s.
ENSG00000175538	KCNE3	potassium voltage-gated channel subfamily E regulatory subunit 3	11	3.332	0.00522913	-	n.s.
ENSG00000245680	ZNF585B	zinc finger protein 585B	19	-2.345	0.00533859	-	n.s.
ENSG00000102837	OLFM4	olfactomedin 4	13	3.142	0.00544523	-	n.s.
ENSG00000044012	GUCA2B	guanylate cyclase activator 2B	1	-4.102	0.00556598	-	n.s.
ENSG00000144063	MALL	mal, T cell differentiation protein like	2	-2.372	0.00580354	-	n.s.
ENSG00000167695	FAM57A	TLC domain containing 3A, TLCD3A	17	4.098	0.00580354	3.958	0.0215169
ENSG00000122547	EEPD1	endonuclease/exonuclease/phosphatase family domain containing 1	7	-4.682	0.00626355	-	n.s.
ENSG00000147883	CDKN2B	cyclin dependent kinase inhibitor 2B	9	-2.826	0.00626355	-	n.s.
ENSG00000146021	KLHL3	kelch like family member 3	5	4.176	0.0068994	-	n.s.
ENSG00000162825	NBPF20	NBPF member 20	1	6.272	0.0068994	-	n.s.
ENSG00000105176	URI1	URI1 prefoldin like chaperone	19	3.248	0.00692514	3.027	0.0342649
ENSG00000120137	PANK3	pantothenate kinase 3	5	-2.309	0.00769768	-	n.s.
ENSG00000164430	CGAS	cyclic GMP-AMP synthase	6	4.683	0.00858128	-	n.s.
ENSG00000196839	ADA	adenosine deaminase	20	5.136	0.00923299	-	n.s.
ENSG00000179583	CIITA	class II major histocompatibility complex transactivator	16	2.25	0.00946161	-	n.s.
ENSG00000131778	CHD1L	chromodomain helicase DNA binding protein 1 like	1	3.576	0.0100063	-	n.s.
ENSG00000134470	IL15RA	interleukin 15 receptor subunit alpha	10	2.669	0.0104853	-	n.s.
ENSG00000101670	LIPG	lipase G, endothelial type	18	2.508	0.0106303	-	n.s.
ENSG00000148411	NACC2	NACC family member 2	9	2.474	0.0106356	-	n.s.
ENSG00000171916	LGALS9C	galectin 9C	17	-2.251	0.0113871	-	n.s.
ENSG00000142733	MAP3K6	mitogen-activated protein kinase kinase kinase 6	1	2.579	0.0115767	-	n.s.
ENSG00000196417	ZNF765	zinc finger protein 765	19	3.238	0.0127027	-	n.s.
ENSG00000187097	ENTPD5	ectonucleoside triphosphate diphosphohydrolase 5 (inactive)	14	-2.159	0.0127246	-	n.s.
ENSG00000168806	LCMT2	leucine carboxyl methyltransferase 2	15	4.375	0.0127246	-	n.s.
ENSG00000223573	TINCR	TINCR ubiquitin domain containing	19	-4.692	0.0134482	-	n.s.
ENSG00000139618	BRCA2	BRCA2 DNA repair associated	13	5.06	0.0134482	-	n.s.
ENSG00000164654	MIOS	meiosis regulator for oocyte development	7	3.018	0.0135534	-	n.s.
ENSG00000125775	SDCBP2	syndecan binding protein 2	20	-2.52	0.0139329	-	n.s.
ENSG00000159433	STARD9	StAR related lipid transfer domain containing 9	15	2.414	0.0139329	-	n.s.
ENSG00000090612	ZNF268	zinc finger protein 268	12	4.14	0.0139329	-	n.s.
ENSG00000256618	MTRNR2L1	MT-RNR2 like 1	17	-3.813	0.014189	-	n.s.
ENSG00000117016	RIMS3	regulating synaptic membrane exocytosis 3	1	2.783	0.0149563	-	n.s.
ENSG00000158106	RHPN1	rhophilin Rho GTPase binding protein 1	8	2.993	0.0149563	-	n.s.
ENSG00000162413	KLHL21	kelch like family member 21	1	3.531	0.0149563	-	n.s.
ENSG00000197601	FAR1	fatty acyl-CoA reductase 1	11	2.921	0.0152603	-	n.s.
ENSG00000176641	RNF152	ring finger protein 152	18	-2.957	0.0153237	-	n.s.
ENSG00000115919	KYNU	kynureninase	2	2.491	0.0153237	-	n.s.
ENSG00000143507	DUSP10	dual specificity phosphatase 10	1	3.442	0.0153237	-	n.s.
ENSG00000155561	NUP205	nucleoporin 205	7	2.638	0.0160599	-	n.s.
ENSG00000204257	HLA-DMA	major histocompatibility complex, class II, DM alpha	6	2.047	0.0164936	-	n.s.
ENSG00000090659	CD209	CD209 molecule	19	-3.339	0.0165575	-	n.s.
ENSG00000066926	FECH	ferrochelatase	18	3.608	0.0165575	-	n.s.
ENSG00000166135	HIF1AN	hypoxia inducible factor 1 subunit alpha inhibitor	10	2.198	0.0167854	3.673	3.66282e-06
ENSG00000168411	RFWD3	ring finger and WD repeat domain 3	16	2.486	0.0167854	-	n.s.
ENSG00000198814	GK	glycerol kinase	X	-5.158	0.01693	-	n.s.
ENSG00000152642	GPD1L	glycerol-3-phosphate dehydrogenase 1 like	3	-3.205	0.01693	-	n.s.
ENSG00000114416	FXR1	FMR1 autosomal homolog 1	3	4.277	0.01693	-	n.s.
ENSG00000076984	MAP2K7	mitogen-activated protein kinase kinase 7	19	2.314	0.0181787	-	n.s.
ENSG00000143061	IGSF3	immunoglobulin superfamily member 3	1	-2.448	0.0191636	-	n.s.
ENSG00000067248	DHX29	DExH-box helicase 29	5	3.648	0.019195	-	n.s.
ENSG00000172156	CCL11	C-C motif chemokine ligand 11	17	3.113	0.0192957	-	n.s.
ENSG00000161544	CYGB	cytoglobin	17	-4.153	0.0213554	-	n.s.
ENSG00000175104	TRAF6	TNF receptor associated factor 6	11	2.076	0.0213554	-	n.s.
ENSG00000007376	RPUSD1	RNA pseudouridine synthase domain containing 1	16	2.779	0.0213554	-	n.s.
ENSG00000075240	GRAMD4	GRAM domain containing 4	22	-2.654	0.0213816	-	n.s.
ENSG00000174695	TMEM167A	transmembrane protein 167A	5	3.095	0.0213816	-	n.s.
ENSG00000198944	SOWAHA	sosondowah ankyrin repeat domain family member A	5	-3.872	0.0223667	-	n.s.
ENSG00000065989	PDE4A	phosphodiesterase 4A	19	2.758	0.0238801	-	n.s.
ENSG00000188910	GJB3	gap junction protein beta 3	1	3.773	0.0243795	-	n.s.
ENSG00000023892	DEF6	DEF6 guanine nucleotide exchange factor	6	2.378	0.0244723	-	n.s.
ENSG00000014138	POLA2	DNA polymerase alpha 2, accessory subunit	11	2.013	0.0247229	-	n.s.
ENSG00000144231	POLR2D	RNA polymerase II subunit D	2	2.252	0.0251408	-	n.s.
ENSG00000100105	PATZ1	POZ/BTB and AT hook containing zinc finger 1	22	2.322	0.0267696	-	n.s.
ENSG00000152464	RPP38	ribonuclease P/MRP subunit p38	10	3.298	0.0272731	-	n.s.
ENSG00000116574	RHOU	ras homolog family member U	1	-2.955	0.0273525	-	n.s.
ENSG00000127129	EDN2	endothelin 2	1	-5.246	0.0291306	-	n.s.
ENSG00000175806	MSRA	methionine sulfoxide reductase A	8	-2.5	0.0291306	-	n.s.
ENSG00000174705	SH3PXD2B	SH3 and PX domains 2B	5	2.364	0.0291306	-	n.s.
ENSG00000064726	BTBD1	BTB domain containing 1	15	3.532	0.0291306	-	n.s.
ENSG00000189325	C6orf222	BCL2 interacting protein 5, BNIP5	6	-2.692	0.0295629	-	n.s.
ENSG00000165269	AQP7	aquaporin 7	9	-3.197	0.0297641	-	n.s.
ENSG00000140807	NKD1	NKD inhibitor of WNT signaling pathway 1	16	3.497	0.030778	-	n.s.
ENSG00000070190	DAPP1	dual adaptor of phosphotyrosine and 3-phosphoinositides 1	4	4.83	0.0309499	-	n.s.
ENSG00000018610	CXorf56	chromosome X open reading frame 56	X	-3.952	0.0339552	-	n.s.
ENSG00000134030	CTIF	cap binding complex dependent translation initiation factor	18	2.388	0.0344269	-	n.s.
ENSG00000112200	ZNF451	zinc finger protein 451	6	2.552	0.0349656	3.096	0.0178687
ENSG00000196544	BORCS6	BLOC-1 related complex subunit 6	17	-4.867	0.0356394	-	n.s.
ENSG00000137504	CREBZF	CREB/ATF bZIP transcription factor	11	-3.269	0.0356394	-	n.s.
ENSG00000007952	NOX1	NADPH oxidase 1	X	2.271	0.0359798	-	n.s.
ENSG00000075218	GTSE1	G2 and S-phase expressed 1	22	2.441	0.0359798	-	n.s.
ENSG00000144619	CNTN4	contactin 4	3	-3.426	0.0361396	-	n.s.
ENSG00000164120	HPGD	15-hydroxyprostaglandin dehydrogenase	4	-2.875	0.0367972	-	n.s.
ENSG00000132749	TESMIN	testis expressed metallothionein like protein	11	3.518	0.0367972	-	n.s.
ENSG00000111962	UST	uronyl 2-sulfotransferase	6	-5.629	0.0368834	-	n.s.
ENSG00000134824	FADS2	fatty acid desaturase 2	11	2.509	0.0369035	-	n.s.
ENSG00000100614	PPM1A	protein phosphatase, Mg2+/Mn2+ dependent 1A	14	-2.223	0.0370666	-	n.s.
ENSG00000114473	IQCG	IQ motif containing G	3	3.481	0.0370666	-	n.s.
ENSG00000175711	B3GNTL1	UDP-GlcNAc:betaGal beta-1,3-N-acetylglucosaminyltransferase like 1	17	3.697	0.0373174	-	n.s.
ENSG00000165533	TTC8	tetratricopeptide repeat domain 8	14	-3.998	0.0380324	-	n.s.
ENSG00000123609	NMI	N-myc and STAT interactor	2	4.982	0.0380324	-	n.s.
ENSG00000188735	TMEM120B	transmembrane protein 120B	12	2.677	0.0380657	-	n.s.
ENSG00000108786	HSD17B1	hydroxysteroid 17-beta dehydrogenase 1	17	4.294	0.0380657	-	n.s.
ENSG00000213903	LTB4R	leukotriene B4 receptor	14	2.956	0.038486	-	n.s.
ENSG00000124257	NEURL2	neuralized E3 ubiquitin protein ligase 2	20	-5.178	0.0385082	-	n.s.
ENSG00000182372	CLN8	CLN8 transmembrane ER and ERGIC protein	8	3.874	0.0385602	-	n.s.
ENSG00000198794	SCAMP5	secretory carrier membrane protein 5	15	-3.209	0.0394257	-	n.s.
ENSG00000141337	ARSG	arylsulfatase G	17	6.228	0.0396287	-	n.s.
ENSG00000118096	IFT46	intraflagellar transport 46	11	3.41	0.0403406	-	n.s.
ENSG00000129195	PIMREG	PICALM interacting mitotic regulator	17	4.315	0.0404662	-	n.s.
ENSG00000135837	CEP350	centrosomal protein 350	1	2.113	0.0405588	2.649	0.0176959
ENSG00000004799	PDK4	pyruvate dehydrogenase kinase 4	7	-2.161	0.0407831	-	n.s.
ENSG00000119922	IFIT2	interferon induced protein with tetratricopeptide repeats 2	10	4.546	0.0415571	-	n.s.
ENSG00000184178	SCFD2	sec1 family domain containing 2	4	2.487	0.0418868	-	n.s.
ENSG00000158714	SLAMF8	SLAM family member 8	1	3.28	0.0426712	-	n.s.
ENSG00000213722	DDAH2	dimethylarginine dimethylaminohydrolase 2	6	-2.549	0.0440602	-	n.s.
ENSG00000125733	TRIP10	thyroid hormone receptor interactor 10	19	-2.014	0.0442476	-	n.s.
ENSG00000189164	ZNF527	zinc finger protein 527	19	-4.442	0.0445718	-	n.s.
ENSG00000182054	IDH2	isocitrate dehydrogenase (NADP(+)) 2	15	2.179	0.0448112	-	n.s.
ENSG00000119392	GLE1	GLE1 RNA export mediator	9	2.971	0.0448308	-	n.s.
ENSG00000204231	RXRB	retinoid X receptor beta	6	2.054	0.0456916	-	n.s.
ENSG00000177076	ACER2	alkaline ceramidase 2	9	-3.47	0.046091	-	n.s.
ENSG00000204590	GNL1	G protein nucleolar 1 (putative)	6	2.595	0.046091	-	n.s.
ENSG00000101773	RBBP8	RB binding protein 8, endonuclease	18	2.616	0.0466144	-	n.s.
ENSG00000240065	PSMB9	proteasome 20S subunit beta 9	6	3.525	0.046749	-	n.s.
ENSG00000111344	RASAL1	RAS protein activator like 1	12	3.028	0.047423	-	n.s.
ENSG00000184635	ZNF93	zinc finger protein 93	19	3.272	0.047423	-	n.s.
ENSG00000109270	LAMTOR3	late endosomal/lysosomal adaptor, MAPK and MTOR activator 3	4	-4.17	0.0477817	-	n.s.
ENSG00000118276	B4GALT6	beta-1,4-galactosyltransferase 6	18	4.297	0.0491626	-	nn
ENSG00000163898	LIPH	lipase H	3	-2.172	0.0496412	-	n.s.
