# Supplementary material for: Transcriptomic Profiling of Collagenous Colitis Identifies Hallmarks of Nondestructive Inflammatory Bowel Disease
Source: Cell Mol Gastroenterol Hepatol. 2021 Apr 27;12(2):665–87. doi: 10.1016/j.jcmgh.2021.04.011 (PMC8267496; doi:10.1016/j.jcmgh.2021.04.011)
Supplement: Supplementary file 3 [file mmc3.xlsx]

## Sheet: Sheet1
Supplementary table 3: Enriched gene pathways in inactive/treated collagenous colitis compared to active/untreated collagenous colitis mucosa.
Official gene pathway name and database	Pathway group name displayed in figure 2	NES	FDR	No. of genes
NUCLEAR DNA REPLICATION%GOBP%GO:0033260	DNA replication & telomeres	-1.74395	0.049846	22
RECOGNITION AND ASSOCIATION OF DNA GLYCOSYLASE WITH SITE CONTAINING AN AFFECTED PURINE%REACTOME DATABASE ID RELEASE 71%110330	DNA repair	-1.74692	0.0493433	32
ACTIVATION OF THE MRNA UPON BINDING OF THE CAP-BINDING COMPLEX AND EIFS, AND SUBSEQUENT BINDING TO 43S%REACTOME%R-HSA-72662.3	Translation	-1.74898	0.0482039	54
ER-PHAGOSOME PATHWAY%REACTOME DATABASE ID RELEASE 71%1236974	Cell differentiation & proliferation	-1.75026	0.0475429	54
CLEAVAGE OF THE DAMAGED PURINE%REACTOME%R-HSA-110331.2	DNA repair	-1.75063	0.0475836	32
VIRAL TRANSCRIPTION%GOBP%GO:0019083	Influenza infection	-1.75082	0.0478113	103
ANTIGEN PROCESSING AND PRESENTATION OF ENDOGENOUS ANTIGEN%GOBP%GO:0019883	HLA	-1.75128	0.0478288	13
DEPYRIMIDINATION%REACTOME%R-HSA-73928.1	Cell differentiation & proliferation	-1.75339	0.0467734	35
RHO GTPASES ACTIVATE PKNS%REACTOME DATABASE ID RELEASE 71%5625740	Cell differentiation & proliferation	-1.75577	0.0451884	64
NONSENSE MEDIATED DECAY (NMD) ENHANCED BY THE EXON JUNCTION COMPLEX (EJC)%REACTOME%R-HSA-975957.1	Non-sense mediated decay	-1.7561	0.0453345	96
RECRUITMENT AND ATM-MEDIATED PHOSPHORYLATION OF REPAIR AND SIGNALING PROTEINS AT DNA DOUBLE STRAND BREAKS%REACTOME%R-HSA-5693565.2	DNA repair	-1.75617	0.0456066	46
EXTENSION OF TELOMERES%REACTOME%R-HSA-180786.1	DNA replication & telomeres	-1.75806	0.0446163	18
HALLMARK_MYC_TARGETS_V2%MSIGDB_C2%HALLMARK_MYC_TARGETS_V2	Cell cycle regulation	-1.75843	0.0447355	42
DNA REPLICATION%WIKIPATHWAYS_20191210%WP466%HOMO SAPIENS	DNA replication & telomeres	-1.75923	0.044577	24
REGULATION OF EXPRESSION OF SLITS AND ROBOS%REACTOME DATABASE ID RELEASE 71%9010553	Non-sense mediated decay	-1.75989	0.0445609	122
G2 M CHECKPOINTS%REACTOME%R-HSA-69481.3	DNA repair	-1.75993	0.0448659	93
COMPLEMENT ACTIVATION%GOBP%GO:0006956	Humoral immune response	-1.76005	0.0451847	23
CONDENSATION OF PROPHASE CHROMOSOMES%REACTOME%R-HSA-2299718.1	DNA packaging	-1.762	0.0441391	44
RECOGNITION AND ASSOCIATION OF DNA GLYCOSYLASE WITH SITE CONTAINING AN AFFECTED PYRIMIDINE%REACTOME DATABASE ID RELEASE 71%110328	DNA repair	-1.76367	0.0433131	35
LYMPHOCYTE PROLIFERATION%GOBP%GO:0046651	Mononuclear cell proliferation	-1.76549	0.0424558	19
G2 M DNA DAMAGE CHECKPOINT%REACTOME%R-HSA-69473.4	DNA repair	-1.76561	0.0427267	51
TELOMERE ORGANIZATION%GOBP%GO:0032200	DNA replication & telomeres	-1.76584	0.0429927	71
HUMORAL IMMUNE RESPONSE MEDIATED BY CIRCULATING IMMUNOGLOBULIN%GOBP%GO:0002455	Humoral immune response	-1.76607	0.0432336	17
REPRODUCTION%REACTOME DATABASE ID RELEASE 71%1474165	Cell differentiation & proliferation	-1.76649	0.0433128	73
ANTIGEN PRESENTATION: FOLDING, ASSEMBLY AND PEPTIDE LOADING OF CLASS I MHC%REACTOME DATABASE ID RELEASE 71%983170	HLA	-1.76812	0.0427432	23
INTERFERON-GAMMA-MEDIATED SIGNALING PATHWAY%GOBP%GO:0060333	IFN-gamma	-1.76949	0.0421643	56
DNA REPLICATION-DEPENDENT NUCLEOSOME ORGANIZATION%GOBP%GO:0034723	Nucleosome assembly	-1.77062	0.0417548	14
NONSENSE-MEDIATED DECAY (NMD)%REACTOME%R-HSA-927802.2	Non-sense mediated decay	-1.77068	0.0420574	96
RIBOSOMAL SCANNING AND START CODON RECOGNITION%REACTOME%R-HSA-72702.3	Translation	-1.77415	0.0397535	53
ACTIVATION OF HOX GENES DURING DIFFERENTIATION%REACTOME DATABASE ID RELEASE 71%5619507	Cell differentiation & proliferation	-1.77434	0.0400117	81
INNATE IMMUNE RESPONSE IN MUCOSA%GOBP%GO:0002227	Antimicrobial immune response	-1.77636	0.0389639	11
MAJOR PATHWAY OF RRNA PROCESSING IN THE NUCLEOLUS AND CYTOSOL%REACTOME%R-HSA-6791226.3	Translation	-1.77712	0.0388304	126
MONONUCLEAR CELL PROLIFERATION%GOBP%GO:0032943	Mononuclear cell proliferation	-1.77739	0.0391084	20
ORGAN OR TISSUE SPECIFIC IMMUNE RESPONSE%GOBP%GO:0002251	Humoral immune response	-1.77766	0.0392954	16
PRE-NOTCH TRANSCRIPTION AND TRANSLATION%REACTOME DATABASE ID RELEASE 71%1912408	Transcription	-1.77845	0.0391388	67
DNA DOUBLE STRAND BREAK RESPONSE%REACTOME%R-HSA-5693606.1	DNA repair	-1.77867	0.039406	47
RESPONSE OF EIF2AK4 (GCN2) TO AMINO ACID DEFICIENCY%REACTOME DATABASE ID RELEASE 71%9633012	Translation	-1.77933	0.0393693	81
RESPONSE TO LIPOPOLYSACCHARIDE%GOBP%GO:0032496	Antimicrobial immune response	-1.78338	0.0370623	91
TRANSLATION INITIATION COMPLEX FORMATION%REACTOME DATABASE ID RELEASE 71%72649	Translation	-1.78505	0.0362049	53
ESTABLISHMENT OF PROTEIN LOCALIZATION TO ENDOPLASMIC RETICULUM%GOBP%GO:0072599	Protein targeting to ER/MB	-1.78605	0.0359424	93
INTERFERON GAMMA SIGNALING%REACTOME%R-HSA-877300.1	IFN-gamma	-1.78616	0.0362479	69
SIGNALING BY NOTCH%REACTOME DATABASE ID RELEASE 71%157118	Transcription	-1.78661	0.0363045	168
NUCLEAR-TRANSCRIBED MRNA CATABOLIC PROCESS, NONSENSE-MEDIATED DECAY%GOBP%GO:0000184	Non-sense mediated decay	-1.79149	0.0339753	99
RRNA PROCESSING IN THE NUCLEUS AND CYTOSOL%REACTOME%R-HSA-8868773.3	Translation	-1.79488	0.0324023	132
EUKARYOTIC TRANSLATION TERMINATION%REACTOME%R-HSA-72764.4	Translation	-1.79498	0.0326599	80
MUCOSAL IMMUNE RESPONSE%GOBP%GO:0002385	Antimicrobial immune response	-1.79815	0.0313314	15
PROTEIN TARGETING TO ER%GOBP%GO:0045047	Protein targeting to ER/MB	-1.79826	0.031607	90
TRANSCRIPTIONAL REGULATION OF GRANULOPOIESIS%REACTOME%R-HSA-9616222.2	Transcription	-1.79841	0.031852	60
ALLOGRAFT REJECTION%WIKIPATHWAYS_20191210%WP2328%HOMO SAPIENS	HLA	-1.79884	0.0320017	45
SRP-DEPENDENT COTRANSLATIONAL PROTEIN TARGETING TO MEMBRANE%GOBP%GO:0006614	Protein targeting to ER/MB	-1.79933	0.0321684	81
COMPLEMENT ACTIVATION, CLASSICAL PATHWAY%GOBP%GO:0006958	Humoral immune response	-1.80081	0.031714	16
RMTS METHYLATE HISTONE ARGININES%REACTOME DATABASE ID RELEASE 71%3214858	Epigenetics	-1.80141	0.0317257	48
HCMV INFECTION%REACTOME%R-HSA-9609646.1	HCMV response	-1.80295	0.0311237	101
NUCLEOSOME ASSEMBLY%REACTOME%R-HSA-774815.1	Nucleosome assembly	-1.80526	0.0302327	38
CYTOPLASMIC RIBOSOMAL PROTEINS%WIKIPATHWAYS_20191210%WP477%HOMO SAPIENS	Translation	-1.80563	0.0304691	80
HALLMARK_G2M_CHECKPOINT%MSIGDB_C2%HALLMARK_G2M_CHECKPOINT	Cell cycle regulation	-1.80754	0.0298168	134
ANTIBACTERIAL HUMORAL RESPONSE%GOBP%GO:0019731	Antimicrobial immune response	-1.81079	0.0285223	16
DNA REPLICATION-DEPENDENT NUCLEOSOME ASSEMBLY%GOBP%GO:0006335	Nucleosome assembly	-1.81257	0.0279706	14
IMMUNOGLOBULIN MEDIATED IMMUNE RESPONSE%GOBP%GO:0016064	Humoral immune response	-1.81295	0.0280635	23
RUNX1 REGULATES TRANSCRIPTION OF GENES INVOLVED IN DIFFERENTIATION OF HSCS%REACTOME%R-HSA-8939236.1	Cell differentiation & proliferation	-1.81462	0.0276921	79
MEIOSIS%REACTOME DATABASE ID RELEASE 71%1500620	Cell differentiation & proliferation	-1.81475	0.0279566	68
INFLUENZA VIRAL RNA TRANSCRIPTION AND REPLICATION%REACTOME DATABASE ID RELEASE 71%168273	Influenza infection	-1.81496	0.0282279	112
ACTIVATED PKN1 STIMULATES TRANSCRIPTION OF AR (ANDROGEN RECEPTOR) REGULATED GENES KLK2 AND KLK3%REACTOME DATABASE ID RELEASE 71%5625886	Transcription	-1.81589	0.0281533	40
PEPTIDE CHAIN ELONGATION%REACTOME%R-HSA-156902.2	Translation	-1.81692	0.0278806	78
SRP-DEPENDENT COTRANSLATIONAL PROTEIN TARGETING TO MEMBRANE%REACTOME%R-HSA-1799339.2	Protein targeting to ER/MB	-1.82008	0.0264058	92
PROTEIN-DNA COMPLEX DISASSEMBLY%GOBP%GO:0032986	Protein-DNA complexing	-1.82638	0.0237577	16
BIOCARTA_TEL_PATHWAY%MSIGDB_C2%BIOCARTA_TEL_PATHWAY	DNA replication & telomeres	-1.8296	0.022635	17
PROTEIN TARGETING TO MITOCHONDRION%GOBP%GO:0006626	Protein targeting to mitochondrion	-1.8307	0.0223176	23
SIRT1 NEGATIVELY REGULATES RRNA EXPRESSION%REACTOME%R-HSA-427359.2	Transcription	-1.83107	0.0226158	40
TRANSCRIPTIONAL REGULATION BY SMALL RNAS%REACTOME DATABASE ID RELEASE 71%5578749	Epigenetics	-1.83114	0.0229221	72
DNA METHYLATION%REACTOME%R-HSA-5334118.1	Epigenetics	-1.83152	0.0230737	39
DEPOSITION OF NEW CENPA-CONTAINING NUCLEOSOMES AT THE CENTROMERE%REACTOME%R-HSA-606279.1	Nucleosome assembly	-1.83278	0.0228959	38
OXIDATIVE STRESS INDUCED SENESCENCE%REACTOME%R-HSA-2559580.4	Cell differentiation & proliferation	-1.83419	0.0224591	88
COTRANSLATIONAL PROTEIN TARGETING TO MEMBRANE%GOBP%GO:0006613	Protein targeting to ER/MB	-1.83701	0.0214236	86
POSITIVE REGULATION BY HOST OF VIRAL TRANSCRIPTION%GOBP%GO:0043923	Viral infection	-1.83782	0.0214389	13
SELENOCYSTEINE SYNTHESIS%REACTOME DATABASE ID RELEASE 71%2408557	Translation	-1.84022	0.0206927	79
HALLMARK_ALLOGRAFT_REJECTION%MSIGDB_C2%HALLMARK_ALLOGRAFT_REJECTION	HLA	-1.84388	0.0195807	116
MEIOTIC RECOMBINATION%REACTOME%R-HSA-912446.2	Cell differentiation & proliferation	-1.85269	0.016789	48
B-WICH COMPLEX POSITIVELY REGULATES RRNA EXPRESSION%REACTOME%R-HSA-5250924.2	Transcription	-1.85348	0.0168601	57
EUKARYOTIC TRANSLATION ELONGATION%REACTOME%R-HSA-156842.2	Translation	-1.85362	0.0170658	81
NONSENSE MEDIATED DECAY (NMD) INDEPENDENT OF THE EXON JUNCTION COMPLEX (EJC)%REACTOME%R-HSA-975956.1	Non-sense mediated decay	-1.85417	0.0171238	82
BASE EXCISION REPAIR%REACTOME DATABASE ID RELEASE 71%73884	DNA repair	-1.85572	0.0167728	53
DEFENSE RESPONSE TO GRAM-NEGATIVE BACTERIUM%GOBP%GO:0050829	Antimicrobial immune response	-1.8577	0.0164693	19
B CELL MEDIATED IMMUNITY%GOBP%GO:0019724	Humoral immune response	-1.86079	0.0154248	23
RNA POLYMERASE I PROMOTER OPENING%REACTOME%R-HSA-73728.2	Transcription	-1.8608	0.0157053	39
RNA POLYMERASE I PROMOTER ESCAPE%REACTOME DATABASE ID RELEASE 71%73772	Transcription	-1.86504	0.0146511	51
MODIFICATION OF MORPHOLOGY OR PHYSIOLOGY OF OTHER ORGANISM%GOBP%GO:0035821	Viral infection	-1.86579	0.0146705	78
ADAPTIVE IMMUNE RESPONSE BASED ON SOMATIC RECOMBINATION OF IMMUNE RECEPTORS BUILT FROM IMMUNOGLOBULIN SUPERFAMILY DOMAINS%GOBP%GO:0002460	Humoral immune response	-1.86698	0.0147111	52
ADAPTIVE IMMUNE RESPONSE%GOBP%GO:0002250	Humoral immune response	-1.8705	0.0139084	63
HCMV EARLY EVENTS%REACTOME DATABASE ID RELEASE 71%9609690	HCMV response	-1.87155	0.0138236	80
NEGATIVE EPIGENETIC REGULATION OF RRNA EXPRESSION%REACTOME%R-HSA-5250941.2	Transcription	-1.87429	0.0132002	65
REGULATION OF VIRAL ENTRY INTO HOST CELL%GOBP%GO:0046596	Viral infection	-1.87471	0.0133082	18
INFLUENZA INFECTION%REACTOME%R-HSA-168254.2	Influenza infection	-1.87544	0.0133247	129
HCMV LATE EVENTS%REACTOME%R-HSA-9610379.1	HCMV response	-1.87887	0.0127791	78
ACTIVATION OF RRNA EXPRESSION BY ERCC6 (CSB) AND EHMT2 (G9A)%REACTOME%R-HSA-427389.2	DNA repair	-1.87935	0.0129869	50
NORC NEGATIVELY REGULATES RRNA EXPRESSION%REACTOME DATABASE ID RELEASE 71%427413	Transcription	-1.87965	0.0130755	64
HATS ACETYLATE HISTONES%REACTOME%R-HSA-3214847.1	Epigenetics	-1.87982	0.0133268	96
CELLULAR RESPONSE TO INTERFERON-GAMMA%GOBP%GO:0071346	IFN-gamma	-1.89081	0.0106135	81
INFLUENZA LIFE CYCLE%REACTOME DATABASE ID RELEASE 71%168255	Influenza infection	-1.8909	0.0108445	120
PID_IL2_PI3K_PATHWAY%MSIGDB_C2%PID_IL2_PI3K_PATHWAY	IL-2	-1.89253	0.010608	31
TRANSLATIONAL INITIATION%GOBP%GO:0006413	Translation	-1.89706	0.00994667	108
EUKARYOTIC TRANSLATION INITIATION%REACTOME DATABASE ID RELEASE 71%72613	Translation	-1.90461	0.0085952	104
LYMPHOCYTE MEDIATED IMMUNITY%GOBP%GO:0002449	Humoral immune response	-1.90688	0.00842971	44
PRC2 METHYLATES HISTONES AND DNA%REACTOME DATABASE ID RELEASE 71%212300	Epigenetics	-1.9116	0.00778089	45
FORMATION OF A POOL OF FREE 40S SUBUNITS%REACTOME DATABASE ID RELEASE 71%72689	Translation	-1.91246	0.00780918	89
DEFENSE RESPONSE TO OTHER ORGANISM%GOBP%GO:0098542	Antimicrobial immune response	-1.91254	0.007971	131
GENE SILENCING BY RNA%REACTOME DATABASE ID RELEASE 71%211000	Epigenetics	-1.91261	0.00817836	83
POSITIVE EPIGENETIC REGULATION OF RRNA EXPRESSION%REACTOME%R-HSA-5250913.4	Transcription	-1.9156	0.00765528	70
PID_MYC_ACTIV_PATHWAY%MSIGDB_C2%PID_MYC_ACTIV_PATHWAY	Cell cycle regulation	-1.9172	0.0077546	56
CAP-DEPENDENT TRANSLATION INITIATION%REACTOME DATABASE ID RELEASE 71%72737	Protein targeting to ER/MB	-1.91876	0.00786233	104
CHROMOSOME MAINTENANCE%REACTOME%R-HSA-73886.2	DNA packaging	-1.92185	0.00762618	60
TELOMERE MAINTENANCE%REACTOME%R-HSA-157579.2	DNA packaging	-1.92607	0.00733093	49
GTP HYDROLYSIS AND JOINING OF THE 60S RIBOSOMAL SUBUNIT%REACTOME%R-HSA-72706.2	Protein targeting to ER/MB	-1.92738	0.00743481	98
RESPONSE TO INTERFERON-GAMMA%GOBP%GO:0034341	IFN-gamma	-1.9379	0.00615192	90
VALIDATED TARGETS OF C-MYC TRANSCRIPTIONAL ACTIVATION%PATHWAY INTERACTION DATABASE NCI-NATURE CURATED DATA%VALIDATED TARGETS OF C-MYC TRANSCRIPTIONAL ACTIVATION	Cell cycle regulation	-1.93841	0.00617196	58
RNA POLYMERASE I PROMOTER CLEARANCE%REACTOME%R-HSA-73854.3	Transcription	-1.93977	0.00624203	69
HALLMARK_MYC_TARGETS_V1%MSIGDB_C2%HALLMARK_MYC_TARGETS_V1	Cell cycle regulation	-1.94292	0.00582491	145
TYPE II INTERFERON SIGNALING (IFNG)%WIKIPATHWAYS_20191210%WP619%HOMO SAPIENS	IFN-gamma	-1.94458	0.00572817	29
RNA POLYMERASE I TRANSCRIPTION%REACTOME DATABASE ID RELEASE 71%73864	Transcription	-1.95193	0.00470774	69
HALLMARK_E2F_TARGETS%MSIGDB_C2%HALLMARK_E2F_TARGETS	Cell cycle regulation	-1.96122	0.00408882	123
EPIGENETIC REGULATION OF GENE EXPRESSION%REACTOME%R-HSA-212165.2	Epigenetics	-1.96646	0.00376267	96
L13A-MEDIATED TRANSLATIONAL SILENCING OF CERULOPLASMIN EXPRESSION%REACTOME DATABASE ID RELEASE 71%156827	Translation	-1.96676	0.00390944	97
FORMATION OF THE BETA-CATENIN:TCF TRANSACTIVATING COMPLEX%REACTOME DATABASE ID RELEASE 71%201722	Transcription	-1.97959	0.00293921	63
DNA CONFORMATION CHANGE%GOBP%GO:0071103	Transcription	-1.98341	0.00298088	139
ANTIMICROBIAL HUMORAL IMMUNE RESPONSE MEDIATED BY ANTIMICROBIAL PEPTIDE%GOBP%GO:0061844	Antimicrobial immune response	-1.98993	0.0023495	23
AMYLOID FIBER FORMATION%REACTOME DATABASE ID RELEASE 71%977225	Protein-DNA complexing	-1.99227	0.00243665	63
HDACS DEACETYLATE HISTONES%REACTOME DATABASE ID RELEASE 71%3214815	Epigenetics	-1.99752	0.00227539	65
DNA PACKAGING%GOBP%GO:0006323	DNA packaging	-2.01033	0.0015176	101
RESPONSE TO BACTERIUM%GOBP%GO:0009617	Antimicrobial immune response	-2.01703	0.00113782	164
CHROMATIN ASSEMBLY%GOBP%GO:0031497	DNA packaging	-2.03718	0.000568493	80
DEFENSE RESPONSE TO GRAM-POSITIVE BACTERIUM%GOBP%GO:0050830	Antimicrobial immune response	-2.07001	0.000127261	28
DEFENSE RESPONSE TO BACTERIUM%GOBP%GO:0042742	Antimicrobial immune response	-2.07822	0.000143168	65
NUCLEOSOME ASSEMBLY%GOBP%GO:0006334	Nucleosome assembly	-2.09265	0.000163621	61
PROTEIN-DNA COMPLEX ASSEMBLY%GOBP%GO:0065004	Protein-DNA complexing	-2.12191	0.000190891	96
CHROMATIN ASSEMBLY OR DISASSEMBLY%GOBP%GO:0006333	DNA packaging	-2.12353	0.000229069	94
ANTIMICROBIAL HUMORAL RESPONSE%GOBP%GO:0019730	Antimicrobial immune response	-2.17859	0	39
NUCLEOSOME ORGANIZATION%GOBP%GO:0034728	Nucleosome assembly	-2.22777	0	92
PROTEIN-DNA COMPLEX SUBUNIT ORGANIZATION%GOBP%GO:0071824	Protein-DNA complexing	-2.24572	0	129
HUMORAL IMMUNE RESPONSE%GOBP%GO:0006959	Humoral immune response	-2.24774	0	78
