# Supplementary material for: Transcriptomic Profiling of Collagenous Colitis Identifies Hallmarks of Nondestructive Inflammatory Bowel Disease
Source: Cell Mol Gastroenterol Hepatol. 2021 Apr 27;12(2):665–87. doi: 10.1016/j.jcmgh.2021.04.011 (PMC8267496; doi:10.1016/j.jcmgh.2021.04.011)
Supplement: Supplementary file 4 [file mmc4.xlsx]

## Sheet: Sheet1
Supplementary table 4: Enriched gene pathways in inactive/treated collagenous colitis compared to active/refractory collagenous colitis mucosa.
Official gene pathway name and database	Pathway group name displayed in figure 2	NES	FDR	No. of genes
REGULATION OF APC C ACTIVATORS BETWEEN G1 S AND EARLY ANAPHASE%REACTOME DATABASE ID RELEASE 71%176408	Cell cycle	-1.70289	0.0499001	36
REGULATION OF PROTEIN ACTIVATION CASCADE%GOBP%GO:2000257	Complement	-1.70489	0.0489511	23
INTERFERON-GAMMA-MEDIATED SIGNALING PATHWAY%GOBP%GO:0060333	IFN response	-1.70593	0.0485336	47
APC:CDC20 MEDIATED DEGRADATION OF CELL CYCLE PROTEINS PRIOR TO SATISFATION OF THE CELL CYCLE CHECKPOINT%REACTOME%R-HSA-179419.1	Cell cycle	-1.70765	0.0475363	31
CELLULAR RESPONSE TO INTERFERON-GAMMA%GOBP%GO:0071346	IFN response	-1.70878	0.0469223	65
SYNTHESIS OF DNA%REACTOME DATABASE ID RELEASE 71%69239	Cell cycle	-1.70975	0.046556	51
PROLACTIN SIGNALING PATHWAY%WIKIPATHWAYS_20191210%WP2037%HOMO SAPIENS	Hormones	-1.71022	0.046454	63
TRANSCRIPTIONAL REGULATION OF GRANULOPOIESIS%REACTOME%R-HSA-9616222.2	Transcription	-1.71192	0.0455119	45
ANTIMICROBIAL PEPTIDES%REACTOME%R-HSA-6803157.2	Antimicrobial immune response	-1.71301	0.0450715	12
RMTS METHYLATE HISTONE ARGININES%REACTOME DATABASE ID RELEASE 71%3214858	Epigenetics	-1.71356	0.0449487	35
SIGNALING BY WNT%REACTOME%R-HSA-195721.5	Wnt	-1.71392	0.0449285	166
PID_IL12_2PATHWAY%MSIGDB_C2%PID_IL12_2PATHWAY	IL-12	-1.71419	0.0449552	32
INTERLEUKIN-4 AND INTERLEUKIN-13 SIGNALING%REACTOME%R-HSA-6785807.5	IL-4/IL-13	-1.7143	0.0451458	58
ACTIVATION OF APC C AND APC C:CDC20 MEDIATED DEGRADATION OF MITOTIC PROTEINS%REACTOME%R-HSA-176814.2	Cell cycle	-1.71506	0.0449684	32
DOWNSTREAM SIGNALING EVENTS OF B CELL RECEPTOR (BCR)%REACTOME DATABASE ID RELEASE 71%1168372	BCR	-1.71526	0.0451022	47
MITOTIC METAPHASE AND ANAPHASE%REACTOME DATABASE ID RELEASE 71%2555396	Cell cycle	-1.71681	0.0443352	85
PROCESSING OF DNA DOUBLE-STRAND BREAK ENDS%REACTOME%R-HSA-5693607.1	DNA repair	-1.71808	0.0436246	39
CLASS I MHC MEDIATED ANTIGEN PROCESSING & PRESENTATION%REACTOME%R-HSA-983169.3	Antigen processing & presentation	-1.72322	0.0402671	195
SEPARATION OF SISTER CHROMATIDS%REACTOME DATABASE ID RELEASE 71%2467813	Cell cycle	-1.72484	0.0394054	78
ACTIVATION OF HOX GENES DURING DIFFERENTIATION%REACTOME DATABASE ID RELEASE 71%5619507	HOX	-1.72562	0.0391484	59
DNA BIOSYNTHETIC PROCESS%GOBP%GO:0071897	DNA repair	-1.72665	0.0386381	33
ACTIVATION OF ANTERIOR HOX GENES IN HINDBRAIN DEVELOPMENT DURING EARLY EMBRYOGENESIS%REACTOME DATABASE ID RELEASE 71%5617472	HOX	-1.72877	0.0376754	59
ALLOGRAFT REJECTION%WIKIPATHWAYS_20191210%WP2328%HOMO SAPIENS	HLA	-1.73041	0.0369538	35
TCR SIGNALING%REACTOME%R-HSA-202403.4	TCR	-1.73045	0.0370998	69
REGULATION OF COMPLEMENT CASCADE%REACTOME DATABASE ID RELEASE 71%977606	Complement	-1.73074	0.0371412	20
NABA_ECM_GLYCOPROTEINS%MSIGDB_C2%NABA_ECM_GLYCOPROTEINS	-	-1.7333	0.0358469	62
DNA REPAIR%REACTOME%R-HSA-73894.3	DNA repair	-1.7347	0.0352449	150
MITOTIC ANAPHASE%REACTOME DATABASE ID RELEASE 71%68882	Mitosis	-1.73573	0.0348078	85
B CELL ACTIVATION%REACTOME DATABASE ID RELEASE 71%983705	BCR	-1.73681	0.0344364	69
ANTIBACTERIAL HUMORAL RESPONSE%GOBP%GO:0019731	Antimicrobial immune response	-1.73701	0.0345217	13
ANTIVIRAL MECHANISM BY IFN-STIMULATED GENES%REACTOME%R-HSA-1169410.3	IFN response	-1.73808	0.0340796	58
FATTY ACID BIOSYNTHETIC PROCESS%GOBP%GO:0006633	-	-1.74232	0.0319431	27
ESTROGEN-DEPENDENT GENE EXPRESSION%REACTOME DATABASE ID RELEASE 71%9018519	Hormones	-1.746	0.0301534	88
MEIOSIS%REACTOME DATABASE ID RELEASE 71%1500620	Mitosis	-1.74713	0.0297502	46
ANAPHASE-PROMOTING COMPLEX-DEPENDENT CATABOLIC PROCESS%GOBP%GO:0031145	Cell cycle	-1.74738	0.0298042	38
PRE-NOTCH EXPRESSION AND PROCESSING%REACTOME%R-HSA-1912422.1	NOTCH	-1.74744	0.0299189	64
RIBONUCLEOPROTEIN COMPLEX ASSEMBLY%GOBP%GO:0022618	Ribosome assembly	-1.74756	0.0300482	99
HUMORAL IMMUNE RESPONSE MEDIATED BY CIRCULATING IMMUNOGLOBULIN%GOBP%GO:0002455	Humoral immune response	-1.74856	0.0296824	14
ANTIGEN PRESENTATION: FOLDING, ASSEMBLY AND PEPTIDE LOADING OF CLASS I MHC%REACTOME DATABASE ID RELEASE 71%983170	Antigen processing & presentation	-1.74904	0.0295821	23
OXIDATIVE STRESS INDUCED SENESCENCE%REACTOME%R-HSA-2559580.4	Mitosis	-1.74974	0.0293792	70
ADAPTIVE IMMUNE RESPONSE BASED ON SOMATIC RECOMBINATION OF IMMUNE RECEPTORS BUILT FROM IMMUNOGLOBULIN SUPERFAMILY DOMAINS%GOBP%GO:0002460	Humoral immune response	-1.75682	0.0262374	44
COMPLEMENT ACTIVATION, CLASSICAL PATHWAY%GOBP%GO:0006958	Humoral immune response	-1.75914	0.0253705	13
LYMPHOCYTE MEDIATED IMMUNITY%GOBP%GO:0002449	Humoral immune response	-1.76145	0.0245224	38
IMMUNOGLOBULIN PRODUCTION%GOBP%GO:0002377	Ig	-1.76927	0.0211245	16
ADAPTIVE IMMUNE RESPONSE%GOBP%GO:0002250	Humoral immune response	-1.77075	0.0207296	55
HALLMARK_MTORC1_SIGNALING%MSIGDB_C2%HALLMARK_MTORC1_SIGNALING	MTORC1	-1.77232	0.0201811	118
RIBONUCLEOPROTEIN COMPLEX BIOGENESIS%GOBP%GO:0022613	Ribosome assembly	-1.77265	0.0202151	165
MEIOTIC SYNAPSIS%REACTOME DATABASE ID RELEASE 71%1221632	Mitosis	-1.77686	0.0188131	32
PROTEASOME DEGRADATION%WIKIPATHWAYS_20191210%WP183%HOMO SAPIENS	Ubiquitination	-1.77737	0.0187676	31
PID_MYC_ACTIV_PATHWAY%MSIGDB_C2%PID_MYC_ACTIV_PATHWAY	myc	-1.78005	0.0179254	43
VALIDATED TARGETS OF C-MYC TRANSCRIPTIONAL ACTIVATION%PATHWAY INTERACTION DATABASE NCI-NATURE CURATED DATA%VALIDATED TARGETS OF C-MYC TRANSCRIPTIONAL ACTIVATION	myc	-1.78042	0.0178957	44
FCERI MEDIATED NF-KB ACTIVATION%REACTOME%R-HSA-2871837.2	Antigen processing & presentation	-1.78397	0.0167005	48
COMPLEMENT ACTIVATION%GOBP%GO:0006956	Humoral immune response	-1.7857	0.0162487	19
SIGNALING BY NOTCH%REACTOME DATABASE ID RELEASE 71%157118	NOTCH	-1.78826	0.0155611	135
REPRODUCTION%REACTOME DATABASE ID RELEASE 71%1474165	Mitosis	-1.7884	0.0156189	48
RESPONSE TO BACTERIUM%GOBP%GO:0009617	Antimicrobial immune response	-1.78972	0.0153163	135
DOWNSTREAM TCR SIGNALING%REACTOME%R-HSA-202424.3	TCR	-1.79032	0.0151839	53
RIBONUCLEOPROTEIN COMPLEX SUBUNIT ORGANIZATION%GOBP%GO:0071826	Ribosome assembly	-1.79062	0.0152021	105
TCF DEPENDENT SIGNALING IN RESPONSE TO WNT%REACTOME DATABASE ID RELEASE 71%201681	Wnt	-1.79167	0.0148905	114
INTERFERON SIGNALING%REACTOME%R-HSA-913531.2	IFN response	-1.79402	0.0143197	123
ANTIGEN PROCESSING AND PRESENTATION OF PEPTIDE ANTIGEN%GOBP%GO:0048002	Antigen processing & presentation	-1.79426	0.0143636	105
FORMATION OF THE BETA-CATENIN:TCF TRANSACTIVATING COMPLEX%REACTOME DATABASE ID RELEASE 71%201722	Wnt	-1.7944	0.0144392	48
MITOTIC PROPHASE%REACTOME DATABASE ID RELEASE 71%68875	Mitosis	-1.79545	0.0142955	74
PRE-NOTCH TRANSCRIPTION AND TRANSLATION%REACTOME DATABASE ID RELEASE 71%1912408	NOTCH	-1.79677	0.0140385	51
DEUBIQUITINATION%REACTOME%R-HSA-5688426.3	Ubiquitination	-1.79682	0.0141213	154
PRODUCTION OF MOLECULAR MEDIATOR OF IMMUNE RESPONSE%GOBP%GO:0002440	Ig	-1.80052	0.0130321	21
ANTIGEN PROCESSING AND PRESENTATION OF PEPTIDE ANTIGEN VIA MHC CLASS I%GOBP%GO:0002474	Antigen processing & presentation	-1.8019	0.0127757	57
RIBOSOMAL SMALL SUBUNIT BIOGENESIS%GOBP%GO:0042274	Ribosome assembly	-1.80724	0.0116416	28
HALLMARK_IL6_JAK_STAT3_SIGNALING%MSIGDB_C2%HALLMARK_IL6_JAK_STAT3_SIGNALING	IL-6	-1.8098	0.0111085	49
RUNX1 REGULATES GENES INVOLVED IN MEGAKARYOCYTE DIFFERENTIATION AND PLATELET FUNCTION%REACTOME DATABASE ID RELEASE 71%8936459	RUNX1	-1.81013	0.0110815	49
B CELL MEDIATED IMMUNITY%GOBP%GO:0019724	Humoral immune response	-1.8109	0.0109461	18
IMMUNOGLOBULIN MEDIATED IMMUNE RESPONSE%GOBP%GO:0016064	Humoral immune response	-1.81209	0.0107403	18
HCMV INFECTION%REACTOME%R-HSA-9609646.1	HCMV	-1.81364	0.0104562	80
B-WICH COMPLEX POSITIVELY REGULATES RRNA EXPRESSION%REACTOME%R-HSA-5250924.2	Transcription	-1.81385	0.0104922	38
TRANSCRIPTIONAL REGULATION BY RUNX1%REACTOME%R-HSA-8878171.3	RUNX1	-1.81518	0.0102789	125
HALLMARK_INTERFERON_GAMMA_RESPONSE%MSIGDB_C2%HALLMARK_INTERFERON_GAMMA_RESPONSE	IFN response	-1.81867	0.00955918	126
CLEAVAGE OF THE DAMAGED PURINE%REACTOME%R-HSA-110331.2	DNA repair	-1.82104	0.00923985	21
M PHASE%REACTOME%R-HSA-68886.3	Mitosis	-1.82302	0.00888816	186
ANTIGEN PROCESSING AND PRESENTATION%GOBP%GO:0019882	Antigen processing & presentation	-1.82392	0.00876298	112
G2 M DNA DAMAGE CHECKPOINT%REACTOME%R-HSA-69473.4	DNA repair	-1.8249	0.00862636	37
HALLMARK_G2M_CHECKPOINT%MSIGDB_C2%HALLMARK_G2M_CHECKPOINT	-	-1.82649	0.00834373	113
RESPONSE TO INTERFERON-GAMMA%GOBP%GO:0034341	IFN response	-1.82685	0.00831039	72
HCMV LATE EVENTS%REACTOME%R-HSA-9610379.1	HCMV	-1.82698	0.00836827	58
RIBOSOME ASSEMBLY%GOBP%GO:0042255	Ribosome assembly	-1.82959	0.00788156	29
DNA DOUBLE STRAND BREAK RESPONSE%REACTOME%R-HSA-5693606.1	DNA repair	-1.83041	0.00783437	37
DEPURINATION%REACTOME%R-HSA-73927.1	DNA repair	-1.83119	0.00774872	21
RNA POLYMERASE I PROMOTER OPENING%REACTOME%R-HSA-73728.2	Transcription	-1.83258	0.00757631	26
RHO GTPASES ACTIVATE PKNS%REACTOME DATABASE ID RELEASE 71%5625740	Transcription	-1.83446	0.00731534	50
CLEAVAGE OF THE DAMAGED PYRIMIDINE%REACTOME%R-HSA-110329.2	DNA repair	-1.83536	0.00724287	22
PACKAGING OF TELOMERE ENDS%REACTOME DATABASE ID RELEASE 71%171306	DNA packaging	-1.84425	0.0059257	20
NONHOMOLOGOUS END-JOINING (NHEJ)%REACTOME DATABASE ID RELEASE 71%5693571	DNA repair	-1.84452	0.00594734	30
HALLMARK_ALLOGRAFT_REJECTION%MSIGDB_C2%HALLMARK_ALLOGRAFT_REJECTION	HLA	-1.84471	0.00595968	94
PROTEIN ACTIVATION CASCADE%GOBP%GO:0072376	Humoral immune response	-1.84506	0.00596263	25
E3 UBIQUITIN LIGASES UBIQUITINATE TARGET PROTEINS%REACTOME%R-HSA-8866654.3	Ubiquitination	-1.84582	0.00590478	38
DEFENSE RESPONSE TO BACTERIUM%GOBP%GO:0042742	Antimicrobial immune response	-1.8461	0.00589642	54
ACTIVATED PKN1 STIMULATES TRANSCRIPTION OF AR (ANDROGEN RECEPTOR) REGULATED GENES KLK2 AND KLK3%REACTOME DATABASE ID RELEASE 71%5625886	Hormones	-1.8475	0.00570473	27
DNA METHYLATION%REACTOME%R-HSA-5334118.1	Epigenetics	-1.84832	0.00569447	25
PROTEIN UBIQUITINATION%REACTOME%R-HSA-8852135.2	Ubiquitination	-1.84864	0.00569484	52
DEPOSITION OF NEW CENPA-CONTAINING NUCLEOSOMES AT THE CENTROMERE%REACTOME%R-HSA-606279.1	Nucleosome assembly	-1.84882	0.00572635	25
BASE-EXCISION REPAIR, AP SITE FORMATION%REACTOME%R-HSA-73929.2	DNA repair	-1.85008	0.0055778	22
DEPYRIMIDINATION%REACTOME%R-HSA-73928.1	DNA repair	-1.85324	0.00500841	22
GENE SILENCING BY RNA%REACTOME DATABASE ID RELEASE 71%211000	Epigenetics	-1.85381	0.00494804	60
HALLMARK_E2F_TARGETS%MSIGDB_C2%HALLMARK_E2F_TARGETS	E2F	-1.85483	0.00479845	97
ANTIGEN PROCESSING AND PRESENTATION OF EXOGENOUS PEPTIDE ANTIGEN%GOBP%GO:0002478	Antigen processing & presentation	-1.85536	0.00477854	95
BINDING AND UPTAKE OF LIGANDS BY SCAVENGER RECEPTORS%REACTOME DATABASE ID RELEASE 71%2173782	HLA	-1.85753	0.0045363	24
RECOGNITION AND ASSOCIATION OF DNA GLYCOSYLASE WITH SITE CONTAINING AN AFFECTED PURINE%REACTOME DATABASE ID RELEASE 71%110330	DNA repair	-1.85784	0.00453628	21
SIRT1 NEGATIVELY REGULATES RRNA EXPRESSION%REACTOME%R-HSA-427359.2	Transcription	-1.86057	0.00437682	25
TRANSCRIPTIONAL REGULATION BY SMALL RNAS%REACTOME DATABASE ID RELEASE 71%5578749	Transcription	-1.8636	0.00411095	51
FORMATION OF THE TERNARY COMPLEX, AND SUBSEQUENTLY, THE 43S COMPLEX%REACTOME DATABASE ID RELEASE 71%72695	rRNA processing	-1.86416	0.00410676	42
RECRUITMENT AND ATM-MEDIATED PHOSPHORYLATION OF REPAIR AND SIGNALING PROTEINS AT DNA DOUBLE STRAND BREAKS%REACTOME%R-HSA-5693565.2	DNA repair	-1.865	0.00409038	36
ANTIGEN PROCESSING AND PRESENTATION OF EXOGENOUS ANTIGEN%GOBP%GO:0019884	Antigen processing & presentation	-1.86521	0.00410926	95
CONDENSATION OF PROPHASE CHROMOSOMES%REACTOME%R-HSA-2299718.1	Mitosis	-1.86547	0.00411668	29
TYPE II INTERFERON SIGNALING (IFNG)%WIKIPATHWAYS_20191210%WP619%HOMO SAPIENS	IFN response	-1.86709	0.00396748	23
MEIOTIC RECOMBINATION%REACTOME%R-HSA-912446.2	Mitosis	-1.87005	0.00372855	31
ANTIGEN PROCESSING AND PRESENTATION OF EXOGENOUS PEPTIDE ANTIGEN VIA MHC CLASS I, TAP-DEPENDENT%GOBP%GO:0002479	Antigen processing & presentation	-1.87095	0.00365831	39
ER-PHAGOSOME PATHWAY%REACTOME DATABASE ID RELEASE 71%1236974	Ubiquitination	-1.87149	0.0036355	44
HCMV EARLY EVENTS%REACTOME DATABASE ID RELEASE 71%9609690	HCMV	-1.8724	0.00363812	63
ANTIMICROBIAL HUMORAL IMMUNE RESPONSE MEDIATED BY ANTIMICROBIAL PEPTIDE%GOBP%GO:0061844	Antimicrobial immune response	-1.87438	0.00344919	19
AMINO ACID AND DERIVATIVE METABOLISM%REACTOME%R-HSA-71291.6	Protein targeting to ER/MB	-1.87654	0.00332074	162
CYTOPLASMIC TRANSLATION%GOBP%GO:0002181	Translation	-1.87792	0.00325515	39
RNA POLYMERASE I PROMOTER ESCAPE%REACTOME DATABASE ID RELEASE 71%73772	Transcription	-1.87803	0.00327993	32
NUCLEOSOME ASSEMBLY%REACTOME%R-HSA-774815.1	Nucleosome assembly	-1.88015	0.00306393	25
POSITIVE EPIGENETIC REGULATION OF RRNA EXPRESSION%REACTOME%R-HSA-5250913.4	Epigenetics	-1.8845	0.00274873	51
ANTIGEN PROCESSING AND PRESENTATION OF EXOGENOUS PEPTIDE ANTIGEN VIA MHC CLASS I%GOBP%GO:0042590	Antigen processing & presentation	-1.88554	0.00269923	41
HALLMARK_INTERFERON_ALPHA_RESPONSE%MSIGDB_C2%HALLMARK_INTERFERON_ALPHA_RESPONSE	IFN response	-1.88667	0.00264893	61
DNA CONFORMATION CHANGE%GOBP%GO:0071103	DNA packaging	-1.88738	0.0026394	107
NORC NEGATIVELY REGULATES RRNA EXPRESSION%REACTOME DATABASE ID RELEASE 71%427413	Transcription	-1.89057	0.00252969	44
CELL CYCLE CHECKPOINTS%REACTOME%R-HSA-69620.2	Cell cycle	-1.89079	0.00256171	123
BASE EXCISION REPAIR%REACTOME DATABASE ID RELEASE 71%73884	DNA repair	-1.89613	0.00227397	36
UB-SPECIFIC PROCESSING PROTEASES%REACTOME%R-HSA-5689880.2	Ubiquitination	-1.89748	0.00215655	114
RECOGNITION AND ASSOCIATION OF DNA GLYCOSYLASE WITH SITE CONTAINING AN AFFECTED PYRIMIDINE%REACTOME DATABASE ID RELEASE 71%110328	DNA repair	-1.9001	0.00200547	22
INNATE IMMUNE RESPONSE%GOBP%GO:0045087	IFN response	-1.90273	0.00179024	169
TRANSLATION INITIATION COMPLEX FORMATION%REACTOME DATABASE ID RELEASE 71%72649	Translation	-1.90317	0.0017992	49
RIBOSOME BIOGENESIS%GOBP%GO:0042254	Ribosome assembly	-1.90371	0.00182384	97
NEGATIVE EPIGENETIC REGULATION OF RRNA EXPRESSION%REACTOME%R-HSA-5250941.2	Epigenetics	-1.90372	0.00184917	45
RNA POLYMERASE I PROMOTER CLEARANCE%REACTOME%R-HSA-73854.3	Transcription	-1.90673	0.00160134	50
NUCLEOSOME ASSEMBLY%GOBP%GO:0006334	Nucleosome assembly	-1.90979	0.00139663	44
ESTABLISHMENT OF PROTEIN LOCALIZATION TO MEMBRANE%GOBP%GO:0090150	Protein targeting to ER/MB	-1.91124	0.00135027	154
AMYLOID FIBER FORMATION%REACTOME DATABASE ID RELEASE 71%977225	DNA repair	-1.91437	0.00128649	50
HATS ACETYLATE HISTONES%REACTOME%R-HSA-3214847.1	Epigenetics	-1.91603	0.00125456	76
RNA POLYMERASE I TRANSCRIPTION%REACTOME DATABASE ID RELEASE 71%73864	Transcription	-1.91623	0.00127357	50
ACTIVATION OF RRNA EXPRESSION BY ERCC6 (CSB) AND EHMT2 (G9A)%REACTOME%R-HSA-427389.2	Transcription	-1.91683	0.0012403	37
ANTIGEN PROCESSING-CROSS PRESENTATION%REACTOME%R-HSA-1236975.1	Antigen processing & presentation	-1.91898	0.00120708	51
PRC2 METHYLATES HISTONES AND DNA%REACTOME DATABASE ID RELEASE 71%212300	Epigenetics	-1.92087	0.00113649	31
PROTEIN TARGETING%GOBP%GO:0006605	Protein targeting to ER/MB	-1.92145	0.00113651	181
G2 M CHECKPOINTS%REACTOME%R-HSA-69481.3	Cell cycle	-1.92201	0.0011175	69
EPIGENETIC REGULATION OF GENE EXPRESSION%REACTOME%R-HSA-212165.2	Epigenetics	-1.92273	0.00113613	73
NUCLEOSOME ORGANIZATION%GOBP%GO:0034728	Nucleosome assembly	-1.92475	0.00109749	75
RIBOSOMAL SCANNING AND START CODON RECOGNITION%REACTOME%R-HSA-72702.3	Translation	-1.92961	0.000998365	49
DNA DAMAGE TELOMERE STRESS INDUCED SENESCENCE%REACTOME DATABASE ID RELEASE 71%2559586	DNA repair	-1.93049	0.000995803	38
RUNX1 REGULATES TRANSCRIPTION OF GENES INVOLVED IN DIFFERENTIATION OF HSCS%REACTOME%R-HSA-8939236.1	RUNX1	-1.93069	0.000993243	55
DNA PACKAGING%GOBP%GO:0006323	DNA packaging	-1.93249	0.0010113	77
TELOMERE MAINTENANCE%REACTOME%R-HSA-157579.2	DNA repair	-1.93294	0.00103003	32
ACTIVATION OF THE MRNA UPON BINDING OF THE CAP-BINDING COMPLEX AND EIFS, AND SUBSEQUENT BINDING TO 43S%REACTOME%R-HSA-72662.3	rRNA processing	-1.93354	0.00100668	50
CHROMATIN ASSEMBLY OR DISASSEMBLY%GOBP%GO:0006333	DNA packaging	-1.93427	0.00102604	74
DEFENSE RESPONSE TO OTHER ORGANISM%GOBP%GO:0098542	Antimicrobial immune response	-1.9411	0.000890064	109
RNA CATABOLIC PROCESS%GOBP%GO:0006401	RNA catabolism	-1.94405	0.000817398	151
CHROMOSOME MAINTENANCE%REACTOME%R-HSA-73886.2	DNA packaging	-1.94747	0.000718588	40
MRNA CATABOLIC PROCESS%GOBP%GO:0006402	RNA catabolism	-1.95033	0.000662575	137
CHROMATIN ASSEMBLY%GOBP%GO:0031497	DNA packaging	-1.95193	0.000604579	60
RRNA PROCESSING IN THE NUCLEUS AND CYTOSOL%REACTOME%R-HSA-8868773.3	rRNA processing	-1.95747	0.000493992	103
VIRAL TRANSCRIPTION%GOBP%GO:0019083	Viral infection	-1.9699	0.000302936	90
HALLMARK_MYC_TARGETS_V1%MSIGDB_C2%HALLMARK_MYC_TARGETS_V1	myc	-1.97306	0.0002842	122
PROTEIN-DNA COMPLEX ASSEMBLY%GOBP%GO:0065004	DNA packaging	-1.97407	0.00026438	72
MAJOR PATHWAY OF RRNA PROCESSING IN THE NUCLEOLUS AND CYTOSOL%REACTOME%R-HSA-6791226.3	rRNA processing	-1.98032	0.000189488	99
NUCLEAR-TRANSCRIBED MRNA CATABOLIC PROCESS%GOBP%GO:0000956	RNA catabolism	-1.98125	0.000194109	128
HDACS DEACETYLATE HISTONES%REACTOME DATABASE ID RELEASE 71%3214815	Epigenetics	-1.98212	0.000198962	52
RRNA PROCESSING%REACTOME DATABASE ID RELEASE 71%72312	rRNA processing	-1.98399	0.000204064	107
NONSENSE-MEDIATED DECAY (NMD)%REACTOME%R-HSA-927802.2	Non-sense mediated decay	-1.98667	0.000149436	87
NUCLEAR-TRANSCRIBED MRNA CATABOLIC PROCESS, NONSENSE-MEDIATED DECAY%GOBP%GO:0000184	Non-sense mediated decay	-1.98977	0.000123022	89
MODIFICATION OF MORPHOLOGY OR PHYSIOLOGY OF OTHER ORGANISM%GOBP%GO:0035821	-	-1.99495	9.477e-05	63
PROTEIN-DNA COMPLEX SUBUNIT ORGANIZATION%GOBP%GO:0071824	DNA packaging	-2.01337	3.25565e-05	105
NONSENSE MEDIATED DECAY (NMD) ENHANCED BY THE EXON JUNCTION COMPLEX (EJC)%REACTOME%R-HSA-975957.1	Non-sense mediated decay	-2.01451	3.35141e-05	87
INFLUENZA LIFE CYCLE%REACTOME DATABASE ID RELEASE 71%168255	Viral infection	-2.01483	3.45297e-05	104
INFLUENZA VIRAL RNA TRANSCRIPTION AND REPLICATION%REACTOME DATABASE ID RELEASE 71%168273	Viral infection	-2.02239	3.56087e-05	96
INFLUENZA INFECTION%REACTOME%R-HSA-168254.2	Viral infection	-2.02316	3.67574e-05	112
PEPTIDE CHAIN ELONGATION%REACTOME%R-HSA-156902.2	Translation	-2.02554	3.79826e-05	71
VIRAL MRNA TRANSLATION%REACTOME DATABASE ID RELEASE 71%192823	Viral infection	-2.02824	3.92924e-05	70
SIGNALING BY ROBO RECEPTORS%REACTOME%R-HSA-376176.4	ROBO	-2.03065	4.06957e-05	135
VIRAL GENE EXPRESSION%GOBP%GO:0019080	Viral infection	-2.03612	4.22029e-05	104
EUKARYOTIC TRANSLATION ELONGATION%REACTOME%R-HSA-156842.2	Translation	-2.03747	4.38261e-05	74
PROTEIN LOCALIZATION TO ENDOPLASMIC RETICULUM%GOBP%GO:0070972	Protein targeting to ER/MB	-2.0397	4.55791e-05	98
PROTEIN TARGETING TO MEMBRANE%GOBP%GO:0006612	Protein targeting to ER/MB	-2.04297	4.74783e-05	103
CYTOPLASMIC RIBOSOMAL PROTEINS%WIKIPATHWAYS_20191210%WP477%HOMO SAPIENS	Translation	-2.04431	4.95425e-05	72
SELENOCYSTEINE SYNTHESIS%REACTOME DATABASE ID RELEASE 71%2408557	Translation	-2.05223	5.17945e-05	71
PEPTIDE BIOSYNTHETIC PROCESS%GOBP%GO:0043043	Translation	-2.0525	5.42609e-05	184
SELENOAMINO ACID METABOLISM%REACTOME DATABASE ID RELEASE 71%2408522	Translation	-2.05626	5.69739e-05	81
RESPONSE OF EIF2AK4 (GCN2) TO AMINO ACID DEFICIENCY%REACTOME DATABASE ID RELEASE 71%9633012	Translation	-2.05678	5.99726e-05	74
NONSENSE MEDIATED DECAY (NMD) INDEPENDENT OF THE EXON JUNCTION COMPLEX (EJC)%REACTOME%R-HSA-975956.1	Non-sense mediated decay	-2.05701	6.33044e-05	75
ESTABLISHMENT OF PROTEIN LOCALIZATION TO ENDOPLASMIC RETICULUM%GOBP%GO:0072599	Protein targeting to ER/MB	-2.0583	6.70282e-05	82
EUKARYOTIC TRANSLATION TERMINATION%REACTOME%R-HSA-72764.4	Translation	-2.0631	7.12174e-05	72
PROTEIN TARGETING TO ER%GOBP%GO:0045047	Protein targeting to ER/MB	-2.06586	7.59652e-05	79
SRP-DEPENDENT COTRANSLATIONAL PROTEIN TARGETING TO MEMBRANE%GOBP%GO:0006614	Protein targeting to ER/MB	-2.07109	8.13913e-05	70
SRP-DEPENDENT COTRANSLATIONAL PROTEIN TARGETING TO MEMBRANE%REACTOME%R-HSA-1799339.2	Protein targeting to ER/MB	-2.07728	0	81
L13A-MEDIATED TRANSLATIONAL SILENCING OF CERULOPLASMIN EXPRESSION%REACTOME DATABASE ID RELEASE 71%156827	Translation	-2.07973	0	88
ANTIMICROBIAL HUMORAL RESPONSE%GOBP%GO:0019730	Antimicrobial immune response	-2.07997	0	32
TRANSLATION%GOBP%GO:0006412	Translation	-2.08104	0	174
FORMATION OF A POOL OF FREE 40S SUBUNITS%REACTOME DATABASE ID RELEASE 71%72689	rRNA processing	-2.08118	0	80
CAP-DEPENDENT TRANSLATION INITIATION%REACTOME DATABASE ID RELEASE 71%72737	Translation	-2.0838	0	91
GTP HYDROLYSIS AND JOINING OF THE 60S RIBOSOMAL SUBUNIT%REACTOME%R-HSA-72706.2	rRNA processing	-2.08925	0	88
COTRANSLATIONAL PROTEIN TARGETING TO MEMBRANE%GOBP%GO:0006613	Protein targeting to ER/MB	-2.09336	0	75
EUKARYOTIC TRANSLATION INITIATION%REACTOME DATABASE ID RELEASE 71%72613	Translation	-2.09992	0	91
REGULATION OF EXPRESSION OF SLITS AND ROBOS%REACTOME DATABASE ID RELEASE 71%9010553	ROBO	-2.13656	0	103
TRANSLATIONAL INITIATION%GOBP%GO:0006413	Translation	-2.14142	0	93
TRANSLATION%REACTOME DATABASE ID RELEASE 71%72766	Translation	-2.16031	0	165
HUMORAL IMMUNE RESPONSE%GOBP%GO:0006959	Humoral immune response	-2.16352	0	65
