# Supplementary material for: Transcriptomic Profiling of Collagenous Colitis Identifies Hallmarks of Nondestructive Inflammatory Bowel Disease
Source: Cell Mol Gastroenterol Hepatol. 2021 Apr 27;12(2):665–87. doi: 10.1016/j.jcmgh.2021.04.011 (PMC8267496; doi:10.1016/j.jcmgh.2021.04.011)
Supplement: Supplementary file 5 [file mmc5.xlsx]

## Sheet: Sheet1
Supplementary table 5: Identification of cell types for GSVA.
Cell nature	Cell type	Cell abbreviation	Original source	Gene identifiers
Immune cell	Activated dendritic cells	aDC	Bindea et al 2013	CCL1	EBI3	INDO	LAMP3	OAS3
Immune cell	Immature dendritic cells	iDC	Bindea et al 2013	ABCG2	BLVRB	CARD9	CD1A	CD1B	CD1C	CD1E	CH25H	CLEC10A	CSF1R	CTNS	F13A1	FABP4	FZD2	GSTT1	GUCA1A	HS3ST2	LMAN2L	MMP12	MS4A6A	NUDT9	PDXK	PPARG	PREP	RAP1GAP	SLC26A6	SLC7A8	SYT17	TACSTD2	TM7SF4	VASH1
Immune cell	Macrophages	Macrophages	Bindea et al 2013	APOE	ATG7	BCAT1	CCL7	CD163	CD68	CD84	CHI3L1	CHIT1	CLEC5A	COL8A2	COLEC12	CTSK	CXCL5	CYBB	DNASE2B	EMP1	FDX1	FN1	GM2A	GPC4	KAL1	MARCO	ME1	MS4A4A	MSR1	PCOLCE2	PTGDS	RAI14	SCARB2	SCG5	SGMS1	SULT1C2
Immune cell	B cells	B cells	Bindea et al 2013	ABCB4	BACH2	BCL11A	BLK	BLNK	CCR9	CD19	CD72	COCH	CR2	DTNB	FCRL2	GLDC	GNG7	HLA-DOB	HLA-DQA1	IGHA1	IGHG1	IGHM	IGKC	IGL	KIAA0125	MEF2C	MICAL3	MS4A1	OSBPL10	PNOC	QRSL1	SCN3A	SLC15A2	SPIB	TCL1A	TNFRSF17
Immune cell	T helper cells	T helper cells	Bindea et al 2013	ANP32B	ASF1A	ATF2	BATF	C13orf34	CD28	DDX50	FAM111A	FRYL	GOLGA8A	ICOS	ITM2A	LRBA	NAP1L4	NUP107	PHF10	PPP2R5C	RPA1	SEC24C	SLC25A12	SRSF10	TRA	UBE2L3	YME1L1
Immune cell	Activated CD8 T cell	Activated CD8 T cell	Charoentong et al 2016	ADRM1	AHSA1	C1GALT1C1	CCT6B	CD37	CD3D	CD3E	CD3G	CD69	CD8A	CETN3	CSE1L	GEMIN6	GNLY	GPT2	GZMA	GZMH	GZMK	IL2RB	LCK	MPZL1	NKG7	PIK3IP1	PTRH2	TIMM13	ZAP70
Immune cell	Gamma delta T cells	gdT cell	Charoentong et al 2016	ACP5	AQP9	BTN3A2	C1orf54	CARD8	CCL18	CD209	CD33	CD36	CDK5	IL10RB	KLRF1	LGALS1	MAPK7	KLHL7	KRT80	LAMC1	LCORL	LMNB1	MEIS3P1	MPL	FABP1	FABP5	FADD	MFAP3L	MINPP1	RPS24	RPS7	RPS9	DBNL	CCL13
Immune cell	Regulatory T cells	Regulatory T cells	Charoentong et al 2016	CCL3L1	CD72	CLEC5A	FOXP3	ITGA4	L1CAM	LIPA	LRP1	LRRC42	MARCO	MMP12	MNDA	MRC1	MS4A6A	PELO	PLEK	PRSS23	PTGIR	ST8SIA4	STAB1
Immune cell	Eosinophils	Eosinophils	Bindea et al 2013	ABHD2	ACACB	C9orf156	CAT	CCR3	CLC	CYSLTR2	EMR1	EPN2	GALC	GPR44	HES1	HIST1H1C	HRH4	IGSF2	IL5RA	KBTBD11	KCNH2	LRP5L	MYO15B	RCOR3	RNASE2	RRP12	SIAH1	SMPD3	SYNJ1	TGIF1	THBS1	THBS4	TIPARP	TKTL1
Immune cell	Mast cells	Mast cells	Bindea et al 2013	ABCC4	ADCYAP1	CALB2	CEACAM8	CMA1	CPA3	CTSG	ELA2	GATA2	HDC	HPGD	HPGDS	KIT	LINC01140	MAOB	MLPH	MPO	MS4A2	NR0B1	PPM1H	PRG2	PTGS1	SCG2	SIGLEC6	SLC18A2	SLC24A3	TAL1	TPSAB1	TPSB2	VWA5A
Immune cell	NK CD56bright cells	NK CD56bright cells	Bindea et al 2013	DUSP4	FOXJ1	LPCAT4	MADD	2017-03-06	MPPED1	MUC3B	NIBP	PLA2G6	RRAD	XCL1
Immune cell	NK CD56dim cells	NK CD56dim cells	Bindea et al 2013	EDG8	FLJ20699	GTF3C1	GZMB	IL21R	KIR2DL3	KIR2DS1	KIR2DS2	KIR2DS5	KIR3DL1	KIR3DL2	KIR3DL3	KIR3DS1	SPON2	TMEPAI
Immune cell	Neutrophils	Neutrophils	Bindea et al 2013	ALPL	BST1	CD93	CEACAM3	CREB5	CRISPLD2	CSF3R	CYP4F3	DYSF	FCAR	FCGR3B	FLJ11151	FPR1	FPRL1	G0S2	HIST1H2BC	HPSE	IL8RA	IL8RB	KCNJ15	LILRB2	MGAM	MME	PDE4B	S100A12	SIGLEC5	SLC22A4	SLC25A37	TECPR2	TNFRSF10C	VNN3
Immune cell	Central memory T cells	Tcm cells	Bindea et al 2013	AQP3	ATF7IP	ATM	CASP8	CDC14A	CEP68	CLUAP1	CREBZF	CYLD	DOCK9	FAM153B	FOXP1	FYB	HNRPH1	INPP4B	KLF12	LOC441155	MAP3K1	MLL	N4BP2L2-IT2	NEFL	NFATC3	PCM1	PCNX	PDXDC2	PHC3	POLR2J2	PSPC1	REPS1	RPP38	SLC7A6	SNRPN	ST3GAL1	STX16	TIMM8A	TRAF3IP3	TXK	TXLNGY	USP9Y
Immune cell	Effector memory T cells	Tem cells	Bindea et al 2013	AKT3	C7orf54	CCR2	DDX17	EWSR1	FLI1	GDPD5	LTK	MEFV	NFATC4	PRKY	TBC1D5	TBCD	TRA	VIL2
Immune cell	Follicular helper T cells	Tfh cells	Bindea et al 2013	B3GAT1	BLR1	C18orf1	CDK5R1	CHGB	CHI3L2	CXCL13	HEY1	HIST1H4K	ICA1	KCNK5	KIAA1324	MAF	MAGEH1	MKL2	MYO6	MYO7A	PASK	PDCD1	POMT1	PTPN13	PVALB	SH3TC1	SIRPG	SLC7A10	SMAD1	ST8SIA1	STK39	THADA	TOX	TSHR	ZNF764
Immune cell	Cytotoxic cells	Cytotoxic cells	Bindea et al 2013	APBA2	APOL3	CTSW	DUSP2	GNLY	GZMA	GZMH	KLRB1	KLRD1	KLRF1	KLRK1	NKG7	RORA	RUNX3	SIGIRR	WHAMMP3	ZBTB16
Epithelial cell	Stem cells	Stem cells	Haber et al 2017	EEF1G	GSTM5	RGCC	JAML	IFITM3	GKN3P	UBA52	ACOT1	NRTN	EEF1B2	HMGCS2	HSPA8	PDGFA	BTF3	SORD	TFPI	BEX4	BEX2	GAS6	BSPRY	CYBA
Epithelial cell	Paneth cells	Paneth-like	Haber et al 2017	DEFA5	DEFA6	RNASE1	CLPS	GUCA2B	PNLIPRP2	ITLN1	LYZ
Epithelial cell	Tuft cells	Tuft cells	Haber et al 2017	ALOX5AP	IRAG2	HCK	AVIL	RGS13	LTC4S	TRPM5	DCLK1	SPIB	FYB1	PTPN6	MATK	SNRNP25	SH2D7	LY6G6F	KCTD12	C11orf53	HPGDS	TUBA1A	PIK3R5	VAV1	TSPAN6	SKAP2	PYGL	MCUB	CCDC28B	PLCG2	LY6G6D	ALOX5	POU2F3	GNG13	BMX	PTPN18	NEBL	LIMD2	PEA15	TMEM176A	SMPX	ITPR2	IL13RA1	SIGLEC8	FFAR3	RAC2	HMX2	BPGM	INPP5J
Epithelial cell	Enteroendocrine cells	EEC cells	Haber et al 2017	CHGB	GFRA3	CCK	VWA5B2	NEUROD1	FEV	APLP1	SCGN	NEUROG3	RESP18	TP53I11	BEX1	RPH3AL	SCG5	PCSK1	ISL1	MAGED1	FABP5	CELF3	PCSK1N	FAM183A	PRNP	TAC1	GPX3	CPLX2	NKX2-2	OLFM1	VIM	RIMBP2	ANXA6	SCG3	BEX3	INSM1	GNG4	PAX6	CNOT6L	CACNA2D1	TOX3	SLC39A2	RIIAD1
Epithelial cell	Proximal enterocytes	Proximal EC	Haber et al 2017	GSTA5	RBP2	APOA4	REG3A	CREB3L3	CYP3A7	MS4A10	ACE	ALDH1A1	RDH16	HLA-A	HSD17B6	GDA	APOC3	GPD1	FABP1	SLC5A1	MME	COX7A1	LCT	KHK	MTTP	XDH	SULT1B1	TREH	LPGAT1	DHRS1	CYP2C9	EPHX2	CYP2C9	SLC2A2	UGDH	RETSAT	PLPP1	ACSL5	CYB5R3	CYB5B	CKMT1A	CKMT1B	ALDOB	CKB	SCP2	PRAP1
Epithelial cell	Distal enterocytes	Distal EC	Haber et al 2017	TMIGD1	FABP6	SLC51B	SLC51A	MEP1A	FAM151A	NAALADL1	SLC34A2	PLB1	NUDT4	DPEP1	PMP22	XPNPEP2	MUC17	NEU1	PHGR1	C19orf33	PRSS30P	CUBN	PLEC	FGF19	CRIP1	KRT20	DHCR24	MYO15B	AMN	ENPEP	ANPEP	SLC7A9	OCM	ANXA2	AOC1	CEACAM20	ARF6	ABCB1	XPNPEP1	VNN1	CNDP2	NOSTRIN	SLC13A1	ASPA	MAF	MYH14
Epithelial cell	Goblet	Goblet	Haber et al 2017	AGR2	FCGBP	TFF3	CLCA1	ZG16	TPSG1	MUC2	GALNT12	ATOH1	REP15	S100A6	PDIA5	KLK3	PLA2G10	SPDEF	LRRC26	BACE2	BCAS1	SLC12A8	SMIM14	TSPAN13	TXNDC5	CREB3L4	C1GALT1C1	CREB3L1	QSOX1	GUCA2A	SCIN	ERN2	FKBP11	CAPN9	STARD3NL	SLC50A1	SDF2L1	HGFAC	GALNT7	HPD	TTC39A	TMED3	PDIA6	UAP1	GCNT3	TNFAIP8	DNAJC10	ERGIC1	TSTA3
Epithelial cell	M cells	Microfold cells	Haber et al 2017	AIF1	ADM	BCL2A1	BCL2A1	C1QTNF6	FAM131A	MSLN	PADI2	RASSF2	RPS6KL1	SOX8	TNFRSF4	TNFRSF11B	TNFAIP2	ANXA5	SPIB	CTSH	FABP5	CCL20	PGLYRP1	RAC2	GJB2	MARCKSL1	BCL2A1	GP2	SLC2A6	POLD1	UBD	MFGE8	RAB32	MYADM	FRMD4B	NCF4	CYBA	DENND2B	TMPRSS2	EPB41L2	MMP15	FAR2	GFER	ZMAT3	AHR	MTF1	RELB	MIER3	SOX8
Stroma cell	CD34+ ACKR3+	CD34+ ACKR3+ Stroma cells	Pezoldt et al 2018	NBL1	S100A10	UAP1	LSP1	CD55	NID1	CD248	CD34	IGFBP6	ISLR	PRSS23	MFAP5	FBN1	SBSN	EFHD1	AXL	GAS7	QPCT	IGFBP5	PCOLCE2	CLEC3B	TPPP3	KRTDAP	ANXA3	SFRP2	TMEM100	UGDH	FN1	ACKR3	PLA1A	EFEMP1	DBN1	COL14A1	ANXA1	FNDC1	SEMA3C	SFRP4	PI16
Stroma cell	CD34+ ALDH1A2+	CD34+ ALDH1A2+ Stroma cells	Pezoldt et al 2018	MNDA	G0S2	PLAU	NUPR1	COL4A1	RNASE4	FOS	CTSH	COL4A2	ALDH1A2	OAF	TUBA1A	SPON2	P2RY14	SERPINF1	TMEM45A	DPEP1	IER2	COL3A1	MMP2	FOSB	KLF2	COL5A3	HTRA3	FBLN2	FST	SFRP1	PLIN2	KLF4	LPL	COL15A1	GPX3	TUBB4B	SMOC2	GSN
Stroma cell	CD34+ CD248+	CD34+ CD248+ Stroma cells	Pezoldt et al 2018	S100A10	S100A6	PLPP3	LSP1	CD248	NID1	FBN1	TPT1	PCSK6	IGFBP6	ADGRD1	TGFBR2	AXL	ADAMTS5	ACKR3	EFEMP1	HAS1	SMPD3	FSTL1	HEG1	TIMP2	UGDH	FN1	ANXA3	PTX3	SEMA3C	MARCKS	COL14A1	PI16	CREB5	FNDC1	EBF2	TNXB	KLF4
Stroma cell	CD4+ GDF10+	CD34+ GDF10+ Stroma cells	Pezoldt et al 2018	DHRS3	NBL1	F3	FMO1	ECM1	FMO2	TXNIP	ADM	SLC43A3	GDF10	DCN	MGP	IGF1	LUM	CD9	PRNP	SERPINF1	C1QTNF7	LTBP4	CYGB	FBLN1	PID1	PLAC8	TMEFF2	SPARCL1	CST3	OSR1	GAS1	PENK	ID4	GSN	GPX3	ITM2A	GPNMB	INMT	INMT-MINDY4
Stroma cell	CD34+ HAS1+	CD34+ HAS1+ Stroma cells	Pezoldt et al 2018	NBL1	UAP1	S100A10	ADAMTS4	LRRN4CL	ANXA2	TUBA1A	MFAP5	EMP1	TPPP3	HAS1	VIT	HK2	FBLN2	MT2A	LTBP4	EFEMP1	TNFAIP6	FN1	SPON2	UGDH	THBD	PCOLCE2	KLF2	PTX3	GPX3	PENK	GFPT2	GPC3	KLF4	ANXA1	GSN	ELN	ITM2A
Stroma cell	Inflam. SC	Inflammatory and chemokine producing stroma cells	Pezoldt et al 2018	MARCKSL1	ID3	LMNA	PDE4B	RGS16	IER5	C11orf96	SLC3A2	PTGS2	RAB20	BIRC3	NFKBIA	HSPH1	PROCR	CCL2	CCL7	MAFF	HAS1	CXCL10	MT1G	MT2A	KDM6B	NFKB1	SRXN1	TNFAIP6	HSPD1	CEBPB	ICAM1	GADD45B	CSRNP1	PTP4A1	PIM1	TRIB1	SERPINE1	IL6	IFRD1
Stroma cell	INMT+ SC	INMT+ Stroma cells	Pezoldt et al 2018	LEPR	JUN	SWT1	SERPINH1	BAG3	BTG2	CXCL12	HSPA8	HSP90AA1	NFKBIA	DNAJA4	UBC	NR4A1	TNFSF11	HSPH1	PHLDA1	ICAM1	HMOX1	CCL2	DNAJB1	CCL7	UBB	APOE	SLC5A3	CEBPB	SOWAHC	GADD45B	HSPD1	INMT	INMT-MINDY4	DNAJA1	ENPP2	HSP90AB1	HSPA1A	HSPA1B	HSPB1	GEM	IFRD1	LY6K
Stroma cell	INMT+ CXCL12+	INMT+ CXCL12+ Stroma cells	Pezoldt et al 2018	RPS27	LEPR	JUN	HMGCS2	NRP1	ANO1	SPON1	CXCL12	BAG3	C1R	WDR89	ABCC9	HSP90AA1	DNAJB1	HMOX1	C3	VEGFC	ANGPTL4	DES	WFDC1	CCL15-CCL14	CCL15	CCL23	CXCL10	HSPD1	CSF2RB	RPS21	PLTP	RPL30	HSPA1A	HSPA1B	TMEM176B	TMEM176A	LTC4S	INMT	INMT-MINDY4	HSP90AB1	AQP1	STC1	ENPP2
Stroma cell	pSC	Proliferative stroma cells	Pezoldt et al 2018	MT-ATP6	VWA1	MT-CO3	MT-CYB	JUN	VCAM1	NTRK1	SWT1	CXCL12	CTSC	MFGE8	BIRC2	UBC	HSPH1	DCLK1	HSP90AA1	SON	HES1	CSF2RB	DSC3	APOE	HSP90AB1	MSC	HSPB1	CSMD1	DNAJA1	HSPA1A	HSPA1B	C4A	C4B	CLU	GEM	ENPP2
Stroma cell	SCx	Undetermined stroma cells	Pezoldt et al 2018	RSPO1	SLC16A1	GJB5	RBP4	TSPAN15	MSLN	CSRP2	CRIP1	KRT18	GAS6	KRT8	IGFBP6	LGALS3	TF	LGALS7	LGALS7B	IGFBP5	LGALS1	FGFBP1	FXYD3	SLPI	CD200	GPM6A	NKAIN4	BST2	KRT19	DMKN	UPK3B	CD74	TPD52	CAV1	GSTA5	FGF1	TREM2	TNFRSF11B	ALAD	EZR	CLDN15
Enteric nervous system cell	PEMN	Putative excitatory motor neurons	Drokhlyansky et al 2020	BRINP2	SYT6	ABTB2	SLC16A12	PLD5	HTR7	CBLN1	PKNOX2	RBFOX1	GPC6	LRIG3	GRIP1	MDGA2	PLA2G4E	XYLT1	TMEM132C	ZNF521	SPOCK1	TSHZ2	GALNTL6	LRP1B	SPECC1	ALK	ANXA10	PRICKLE2	PDLIM3	PEX5L	KCNS3	CALCRL	DMKN	MAB21L2	GLRA3	COLQ	ITGB5	CA10	CDH13	PLCXD3	CRHBP	HGF	GDA	OPRK1	UNC5D	SERPINE1	TPD52L1	ADAMTSL1	RALYL
Enteric nervous system cell	PIMN	Putative inhibitory motor neurons	Drokhlyansky et al 2020	PLEKHG5	TNFRSF25	PLCH2	DRAXIN	EPHA8	OPRD1	KCNJ9	GFRA1	ADD3	MKX	SIPA1L2	KCNC1	P2RY6	FAM13C	HTR2A	KCNJ5	CIT	ANO4	CRABP1	NOS1	NGB	RAPGEF3	DACH1	TMEM255B	ALDH1A3	FSIP1	DCC	TANC1	ALCAM	PLXDC1	RPRML	FBLN2	KCNG4	CYGB	GNG8	PTGIR	PLXND1	SOX2	IGFBP5	PTPRG	KCNK12	CASR	AOX1	PDE1A	SNTB1	CHD7
Enteric nervous system cell	PIN	Putative interneurons	Drokhlyansky et al 2020	MYOM3	OLFML2B	NTNG1	KCNC4	VAV3	TENM4	OR51E2	GRID1	USH1C	KIF26B	ADRA2A	SLC16A12	ABCC8	PARVA	HSPA2	KCNK10	NCKAP1L	PTGER2	FAM189A1	MMP17	BAIAP3	LIN7A	TMC3	KCNA5	KCNH7	PRR16	TMEM132E	SKAP1	STAC	SPOCK1	NXPH2	ZNF608	GRM7	IGF2BP2	PLCL1	DLGAP1	MEIS1	CIBAR2	CHST8	ONECUT2	KCNG1	NFATC1	BMPR1B	CNTN6	FRAS1	HCN1
Enteric nervous system cell	PSN	Putative sensory neurons	Drokhlyansky et al 2020	AGRN	FBXO2	HPCA	FAM43B	PTPRU	IGSF8	MLLT11	CADM3	PEA15	NCDN	PRMT6	S100A10	KANK4	AVPI1	CSTF2T	CALCB	TCF7L2	CEND1	ROM1	CD81	TP53I11	FMOD	UNC5B	SLC29A3	TMEM9	SMPD1	KAZALD1	SYT7	BAMBI	ADORA1	TUBA1A	SMAD6	SCN4B	HTR3A	HSPB8	SDSL	TMEM179	ENO2	HTR3B	CUX2	RPH3A	CDIPT	MAZ	NPC2	SMUG1	CD9
Enteric nervous system cell	PSVN	Putative secretomotor/vasodilator neurons	Drokhlyansky et al 2020	OTUD3	ZFP69	LUZP2	ADAM12	MPPED2	GFRA1	TCERG1L	UNC5B	KCNK2	ITGBL1	SSTR1	GPC5	ARNT2	HS6ST3	SYT10	CUX2	GOLIM4	F2RL2	CNTN3	CALB2	NPY2R	ARPP21	PID1	ELL2	CDH10	CAMK4	GPR149	F2R	ADAMTS1	PLSCR4	SPOCK3	NTSR1	KCTD1	NR2F1	HCN1	GREB1L	PAM	KCNG2	LRTM1	DOCK5	ETV1	VIP	SCGN	SGK1	PLXNA4	EPHB6
[truncated: 131 more columns]
