# Supplementary material for: Transcriptomic Profiling of Collagenous Colitis Identifies Hallmarks of Nondestructive Inflammatory Bowel Disease
Source: Cell Mol Gastroenterol Hepatol. 2021 Apr 27;12(2):665–87. doi: 10.1016/j.jcmgh.2021.04.011 (PMC8267496; doi:10.1016/j.jcmgh.2021.04.011)
Supplement: Supplementary file 6 [file mmc6.xlsx]

## Sheet: Sheet1
Supplementary table 6: Sequence of the primer pairs used for quantitative PCR.
Gene	Gene name	Chromosome	Accession number	Forward primer (5’ → 3’)	Reverse primer (5’ → 3’)	PCR product length
HPRT1 (reference)	Hypoxanthine phosphoribosyltransferase 1	Xq26.2-3	NM_000194.2	GACCAGTCAACAGGGGACAT	CCTGACCAAGGAAAGCAAAG	132 bp
ADAMTS2	ADAM metallopeptidase with thrombospondin type 1 motif 2	5q35.3	NM_014244.5	CCGCTACCTGCACTCCTATG	TGCACATCATGTAGCCCAGG	140 bp
B3GNT8	UDP-GlcNAc:BetaGal Beta-1,3-N-Acetylglucosaminyltransferase 8	19q13.2	NM_198540.2	AGCCAGACCCAGAGCTCC	TGTACACTTTGAGGCCCAGG	113 bp
CTR9	CTR9 homolog, Paf1/RNA polymerase II complex component	11p15.4	NM_014633.5	GATTGCTTTGGCGCTGGAAT	CGCTGCCAATGTATCCAAGC	142 bp
CXCL9	C-X-C motif chemokine ligand 9	4q21.1	NM_002416.3	GGGAGAAACAGGTCAGCCAA	TGTAGTCTTCTTTTGACGAGAACG	110 bp
DENND4A	DENN Domain Containing 4A	15q22.31	NM_001320835.1	ACTTGTGGCACTGGGAAGAG	CACCCCTGTACTTGGTGGTC	133 bp
DUOX2	Dual oxidase 2	15q21.1	NM_014080.4	TGCCGCAACCTCATAACCTT	CTGTGCAAAATGGCCAGGAC	122 bp
IFIT3*	Interferon induced protein with tetratricopeptide repeats 3	10q23.31	NM_001289759.2	AACAGATGTCCTCCGCAGTG	GTAGCAGCACCCAATCTGGT	136 bp
IRS1	Insulin receptor substrate 1	2q36.3	NM_005544.2	TTAAGCGCCTATGCCAGCAT	AGAAGAGGATTTGCTGAGGTCA	111 bp
ITGAL	Integrin subunit alpha L	16p11.2	NM_002209.3	GGTGAAGGACCTTGAAGGGG	ACTCCACTTCATGCACTGGG	146 bp
JOSD1	Josephin domain containing 1	22q13.1	NM_001360235.2	AACTCAAGATGCCCGAGTGG	GGTACCACCAGCAGGAGTTC	100 bp
LATS2	Large tumor suppressor kinase 2	13q12.11	NM_014572.3	AAGAGCTACTCGCCATACGC	CATCTGCTCCTGCTCAGCTT	150 bp
MEGF8	Multiple epithelial growth factor like domain 8	19q13.2	NM_001271938.2	CGGGACCACAAGTATGCAGT	GAAGGAGATCTCGCTGCCTC	123 bp
NIPSNAP3A	Nipsnap homolog 3A	9q31.1	NM_015469.3	GCTCATCTTCGGACAGCTCA	GCCAAGGCTTTCCGAACTTC	134 bp
PAX5	Paired box 5	9p13.2	NM_016734.3	GAGTCTCCGGTGCCGAAC	AGTGCTGCCTCTCAAACACG	124 bp
PKNOX1	PBX/knotted 1 homeobox 1	21q22.3	NM_004571.5	GCCAGTTCAGAGGTTTTGGC	GTCCACGTTCATGTTCACGG	124 bp
PLA2G2A	phospholipase A2 group IIA	1p36.13	NM_000300.4	GGCCCATGGGAATTTGGTGA	TGAGTGACACAGCAGCGATC	150 bp
POLQ	DNA polymerase theta	3q13.33	NM_199420.4	GCTAAATGCTGGCAGTGAGC	AGGGCATTTCCACCTTACGG	140 bp
SLC5A1 (SGLT1)	Solute carrier family 5 member 1	22q12.3	NM_000343.4	CTCGGCAGACATCTTCTCGG	GTCTGCAAGGTGTCCGTGTA	150 bp
SLC9A3 (NHE3)	Solute carrier family 9 member A3	5p15.33	NM_004174.4	CGCTTTCGACCACATCCTCT	TCTCATGAGGACCCTGCTGA	118 bp
SLC39A6 (ZIP6)	Solute carrier family 39 member 6	18q12.2	NM_012319.4	CGATACACTCGGCCAGTCAG	TCTTTCAGCTCCTCCCGAGA	132 bp
STARD8	StAR related lipid transfer domain containing 8	Xq13.1	NM_001142503.2	ACCTCGCCTGACAATGTCTG	TGGGGAGGAGCTGGTAGATC	145 bp
URI1	URI1 prefoldin like chaperone	19q12	NM_003796.3	GACTCAGCACCTTGCCTGAT	CAAACCAGTTGTCCCCCAGT	126 bp
* Primer design in different exons that amplified all variants was not possible
